# Supplementary material for: Regulation of the bone marrow microenvironment by G-CSF: Effects of G-CSF on acute lymphoblastic leukaemia
Source: PLoS One. 2017 Nov 16;12(11):e0188042. doi: 10.1371/journal.pone.0188042 (PMC5690634; doi:10.1371/journal.pone.0188042)
Supplement: S1 Dataset — Microarray data from two sensitive and four resistant xenografts. (XLSX) [file pone.0188042.s001.xlsx]

## Sheet: Sheet1
ILMN_GENE	1345.AVG_Signal	1345.Detection Pval	0398.AVG_Signal	0398.Detection Pval	1809.AVG_Signal	1809.Detection Pval	2070.AVG_Signal	2070.Detection Pval	1999.AVG_Signal	1999.Detection Pval	2053.AVG_Signal	2053.Detection Pval
7A5	50.4337	0.038961	39.0067	0.637662	108.208	0.0649351	55.1851	0.561039	40.1695	0.896104	55.5294	0.331169
A1BG	53.068	0.0162936	48.3954	0.0136018	98.6213	0.14107	64.7382	0.0469691	48.3525	0.214215	57.1883	0.128926
A1CF	39.5684	0.750242	41.8621	0.348065	89.351	0.713424	57.942	0.270418	45.3895	0.566968	53.7104	0.470799
A26C3	41.6947	0.350824	39.8352	0.613735	90.114	0.513634	52.998	0.589042	46.789	0.455266	57.2407	0.0939178
A2BP1	40.9285	0.465047	39.3614	0.776463	88.0371	0.787722	53.8787	0.834412	44.792	0.738535	54.352	0.31114
A2LD1	44.7299	0.251948	47.8823	0.0896104	88.6637	0.611688	53.9177	0.648052	46.3229	0.468831	46.8682	0.875325
A2M	35.1879	0.9	378.808	0	85.135	0.775325	169.172	0	46.2817	0.471429	63.6896	0.0766234
A2ML1	34.6701	0.918182	29.5894	1	77.1392	0.948052	45.7478	0.972727	43.1583	0.701299	36.7314	1
A3GALT2	40.964	0.550599	36.9428	0.900785	96.3165	0.223668	54.3231	0.693364	44.1765	0.690305	57.102	0.133584
A4GALT	38.453	0.722078	36.4521	0.844156	81.5418	0.872727	48.4046	0.911688	75.8922	0.0025974	51.6876	0.593507
A4GNT	50.389	0.038961	42.646	0.357143	86.2852	0.724675	56.637	0.467533	50.7697	0.177922	47.7923	0.824675
AAA1	42.5863	0.308195	40.8868	0.494382	91.726	0.548839	59.3224	0.191831	43.9395	0.738848	52.7241	0.582085
AAAS	119.864	0	126.777	0	137.044	0	102.081	0.0012987	103.286	0.0012987	119.226	0
AACS	57.3235	0.00519481	64.4115	0	103.811	0.120779	69.5005	0.0285714	143.94	0	79.1579	0
AACSL	48.2335	0.0857143	52.6661	0.0155844	103.511	0.125974	63.7611	0.122078	57.0398	0.0181818	67.7927	0.0246753
AADAC	50.1352	0.0415584	47.5215	0.0987013	99.6755	0.232467	61.3319	0.214286	53.105	0.087013	60.4185	0.142857
AADACL1	85.924	8.43312e-07	105.445	0	147.623	4.13223e-05	102.171	3.03592e-05	119.474	8.43312e-07	79.5625	0.28565
AADACL2	55.2293	0.00909091	43.1727	0.316883	107.186	0.0753247	53.6994	0.662338	52.7515	0.0974026	61.4193	0.116883
AADACL3	41.8198	0.449351	39.4161	0.605195	89.372	0.572727	56.0643	0.512987	44.8417	0.576623	57.1608	0.254545
AADACL4	42.4043	0.4	37.8841	0.736364	90.0256	0.541558	61.3909	0.212987	80.2834	0.0025974	110.819	0
AADAT	166.374	0.00275353	40.0943	0.645576	101.022	0.441877	60.2805	0.356938	46.6543	0.523319	52.0608	0.695191
AAGAB	304.531	0	316.966	0	202.606	0	212.642	0	781.466	0	353.856	0
AAK1	121.721	0.000878397	82.9465	0.332552	119.895	0.492208	179.923	0.0108758	202.17	0.248137	97.2139	0.306615
AAMP	227.455	0	225.55	0	242.918	0	244.266	0	212.848	0	261.754	0
AANAT	36.9852	0.814286	36.585	0.822078	79.012	0.928571	47.0482	0.948052	38.4368	0.962338	46.8055	0.877922
AARS	2204.55	0	1829.92	0	1518.7	0	1631.41	0	1349.14	0	2319.03	0
AARS2	261.997	0	192.203	0	250.925	0	217.74	0	165.393	0	225.31	0
AARSD1	294.654	0	204.643	0	256.398	0	228.113	0	215.831	0	221.842	0
AASDH	269.031	0	155.734	0	179.136	0	195.746	0	182.011	0	226.451	0
AASDHPPT	708.806	0	443.738	0	209.505	0	233.127	0	483.624	0	355.506	0
AASS	133.705	0	194.285	0	110.273	0.0477686	131.228	0	106.364	3.37325e-06	55.1813	0.297551
AATF	480.448	0	309.385	0	319.059	0	260.41	0	349.839	0	364.644	0
AATK	55.1004	3.55345e-05	55.5002	0.0961503	108.378	0.0952531	70.3147	0.0357667	60.1338	0.0104602	65.5371	0.0432137
ABAT	49.8319	0.00523836	56.2533	0.0228427	95.0361	0.253833	61.4251	0.122555	68.6538	4.85909e-07	81.8952	0.00223733
ABCA1	460.005	0	94.8309	0	193.698	0	250.087	0	698.849	0	1118.41	0
ABCA10	46.567	0.0596694	42.004	0.387657	108.999	0.00667988	68.893	0.00461798	57.8848	0.00255102	79.1068	0.000304436
ABCA11	66.1372	0.0012987	39.321	0.615584	101.555	0.163636	66.8535	0.0558442	59.4719	0.00779221	89.9074	0
ABCA12	36.0601	0.951829	37.4835	0.881409	76.9895	0.994737	51.6105	0.900206	42.7583	0.670581	48.1481	0.909825
ABCA13	37.9152	0.763636	41.7178	0.427273	83.1838	0.827273	47.429	0.938961	36.8068	0.980519	91.6551	0
ABCA2	38.9149	0.768447	53.0423	0.370694	91.3814	0.541939	59.7277	0.387657	49.4766	0.131578	63.7383	0.0136018
ABCA3	75.6361	0.0012987	99.963	0	78.044	0.935065	66.1949	0.0662338	41.1615	0.832468	62.1425	0.102597
ABCA4	47.2793	0.124675	42.7154	0.348052	102.983	0.136364	68.9714	0.0324675	48.4301	0.315584	294.754	0
ABCA5	36.2991	0.983667	36.7236	0.895995	77.964	0.997416	52.0379	0.915082	42.5933	0.863738	54.2399	0.441716
ABCA6	44.9043	0.186288	42.6072	0.311742	96.7629	0.206633	60.0718	0.166247	50.3304	0.0858163	59.2961	0.105681
ABCA7	76.1286	0.274634	44.1061	0.511687	155.068	0.0840926	95.8471	0.35636	57.8394	0.321735	102.248	0.592861
ABCA8	45.1805	0.225408	42.7786	0.35411	91.3429	0.570083	58.7173	0.464297	48.9145	0.191074	61.5486	0.166247
ABCA9	47.7518	0.196736	48.4421	0.0438388	92.3271	0.514184	120.271	0.000102041	53.3034	0.087982	67.934	0.0115441
ABCB1	40.1527	0.60314	37.1153	0.854761	78.8934	0.934356	56.4903	0.518016	44.3355	0.601983	43.0463	0.998292
ABCB10	538.702	0	371.801	0	208.341	0	347.155	0	377.825	0	339.251	0
ABCB11	46.3091	0.166234	47.9465	0.0896104	97.8531	0.284416	62.2919	0.174026	51.0238	0.166234	60.5692	0.137662
ABCB4	44.6313	0.262338	91.1327	0	118.274	0.00909091	154.62	0	169.782	0	45.8546	0.911688
ABCB5	33.7112	0.958442	35.1921	0.905195	78.3864	0.932468	51.5498	0.785714	46.6041	0.444156	48.346	0.796104
ABCB6	81.2762	0.0012987	186.194	0	146.01	0	171.459	0	108.011	0.0012987	158.822	0
ABCB7	681.949	0	522.696	0	263.422	0	460.474	0	525.466	0	409.197	0
ABCB8	35.7615	0.871429	38.8478	0.645455	77.4859	0.941558	43.1053	0.992208	44.0532	0.632467	61.3364	0.116883
ABCB9	66.1726	9.5701e-05	77.8293	0.0203501	136.001	0.013725	91.4642	2.12909e-06	82.8412	0.00149533	102.685	0.000160257
ABCC1	52.8393	0.0709226	46.391	0.0544072	103.029	0.0368367	90.0036	0.0264201	50.6871	0.159576	64.6065	0.0113476
ABCC10	58.5438	0.0038961	57.3065	0.00649351	116.38	0.0142857	78.0116	0.0025974	69.4634	0.0038961	73.1357	0.00649351
ABCC11	47.9461	0.132883	41.5023	0.653771	85.5317	0.86317	56.7099	0.410958	47.1119	0.455266	52.8175	0.583302
ABCC12	39.8264	0.615584	40.437	0.524675	113.595	0.0272727	56.5738	0.474026	46.0756	0.481818	47.053	0.862338
ABCC13	43.1199	0.26373	45.2317	0.173911	102.486	0.158367	61.5515	0.193231	49.5879	0.119408	57.8884	0.203342
ABCC2	44.9605	0.232467	37.3214	0.776623	79.3835	0.920779	69.5014	0.0285714	47.1095	0.4	61.3976	0.116883
ABCC3	46.7238	0.0438388	48.1396	0.0291752	108.354	0.00877382	63.0915	0.0689796	55.128	0.00401501	61.1346	0.0514496
ABCC4	203.54	0	317.491	0	112.996	0.0014876	122.517	8.43312e-07	58.4382	0.000974869	93.8682	0
ABCC5	137.846	0.0304664	213.871	0.000147935	140.983	0.0168912	224.066	0.0421661	143.287	0.0159222	425.098	2.66136e-07
ABCC6	42.6788	0.261362	43.3138	0.0797335	100.202	0.0267842	60.501	0.162902	47.8116	0.283311	56.4868	0.114844
ABCC6P1	42.9419	0.361039	45.6068	0.174026	88.6466	0.612987	65.2904	0.087013	47.0643	0.402597	62.7145	0.0948052
ABCC6P2	62.6375	0.0012987	58.3562	0.0038961	115.533	0.0194805	69.003	0.0324675	55.6907	0.0350649	66.6855	0.0363636
ABCC8	35.8943	0.866234	37.4287	0.768831	86.7235	0.702597	47.3975	0.938961	41.2278	0.828571	42.6081	0.975325
ABCC9	44.3205	0.251384	41.0542	0.472743	94.364	0.330741	55.2072	0.582344	49.8987	0.059423	58.6992	0.0861672
ABCD1	50.4556	0.038961	45.3603	0.183117	103.174	0.133766	75.6869	0.0025974	48.8623	0.287013	86.8633	0
ABCD2	40.9107	0.548133	39.9395	0.627066	90.6794	0.583227	63.5929	0.191878	44.7768	0.637092	45.8425	0.984172
ABCD3	142.692	0	91.6962	0	125.035	0.0012987	121.479	0.0012987	93.6315	0.0025974	133.841	0
ABCD4	43.9697	0.08536	49.8593	0.0102546	96.3906	0.132273	65.4627	0.0132799	52.5216	0.019677	64.3995	0.00356941
ABCE1	928.172	0	1138.94	0	404.212	0	385.308	0	968.58	0	490.457	0
ABCF1	1088.07	0	730.843	0	802.718	0	569.555	0	763.943	0	639.01	0
ABCF2	114.253	0.0668993	92.6579	1.08758e-05	120.514	0.142603	77.7244	0.144957	101.404	0.154014	78.8905	0.111778
ABCF3	43.7229	0.314286	58.253	0.0038961	111.343	0.0324675	85.8127	0.0012987	66.0972	0.00519481	78.8538	0
ABCG1	68.6647	0.00143723	56.234	0.00941032	104.185	0.181154	77.4763	0.0153905	51.8291	0.351904	216.684	1.97594e-05
ABCG2	48.3868	0.0818182	38.0489	0.723377	86.7917	0.7	48.5091	0.907792	56.3985	0.0246753	70.9801	0.00909091
ABCG4	51.2934	0.025974	47.3447	0.109091	107.094	0.0753247	65.9693	0.0701299	56.6692	0.0207792	67.4682	0.0272727
ABCG5	47.1946	0.12987	47.4679	0.102597	94.6152	0.385714	61.7427	0.201299	45.572	0.519481	58.0919	0.220779
ABCG8	42.1026	0.427273	44.7447	0.224675	94.7786	0.379221	61.2083	0.218182	41.3132	0.823377	49.751	0.723377
ABHD1	39.8072	0.616883	40.5335	0.519481	89.4214	0.567532	54.5919	0.601299	42.9013	0.712987	50.3946	0.68052
ABHD10	338.071	0	172.612	0	212.991	0	164.598	0	230.789	0	337.655	0
ABHD11	44.3504	0.191102	41.9475	0.394777	91.3264	0.550547	53.3785	0.823406	42.0955	0.867674	57.6775	0.169934
ABHD12	73.8259	2.92056e-09	95.5532	0	122.409	6.41648e-06	81.5137	0.000820711	69.7725	0.000266136	94.1803	2.16556e-05
ABHD12B	108.46	3.6507e-10	43.5084	0.15587	110.21	0.00083965	112.201	9.8569e-09	64.0933	8.0206e-07	54.1452	0.367503
ABHD13	61.0635	0.000215888	56.5536	0.000102041	103.8	0.0361351	70.5241	0.00115449	63.2139	6.83083e-05	76.4255	0.000273233
ABHD14A	125.987	0	117.605	0	114.599	0.0220779	109.569	0.0012987	113.618	0.0012987	108.924	0
ABHD14B	133.623	0	110.056	0	124.859	0.0012987	118.209	0.0012987	102.598	0.0012987	116.73	0
ABHD15	221.408	0	326.852	0	325.097	0	209.057	0	980.316	0	754.144	0
ABHD2	53.8557	0.00966107	50.4691	0.0562174	108.996	0.0450884	65.8419	0.0089037	53.3764	0.0475774	62.3631	0.0495754
ABHD3	440.139	0	203.746	0	209.394	0	261.129	0	261.669	0	1824.69	0
ABHD4	45.3184	0.211688	50.06	0.0402597	119.933	0.00519481	81.0473	0.0012987	64.8629	0.00519481	70.3154	0.0103896
ABHD5	147.817	0	77.8827	0	101.757	0.161039	129.659	0	168.086	0	74.9219	0.00519481
ABHD6	85.6046	0.0012987	85.8297	0	129.626	0.0012987	79.9747	0.0025974	76.1227	0.0025974	270.576	0
ABHD7	41.9784	0.433766	52.6183	0.0155844	82.4807	0.846753	65.6068	0.0792208	66.242	0.00519481	54.5734	0.392208
ABHD8	173.766	0	228.73	0	234.326	0	323.507	0	239.661	0	490.664	0
ABHD9	48.7574	0.0714286	54.7519	0.0103896	100.159	0.214286	52.9979	0.702597	50.6345	0.187013	62.5972	0.0961039
ABI1	225.883	0.00912127	197.989	6.83083e-05	168.768	0.00128268	224.679	3.37325e-06	194.671	0.0327281	219.75	0.00121774
ABI2	84.6599	0.000618663	105.116	0.0063853	122.605	0.00172655	97.7787	0.0056571	96.4529	0.00642582	89.4515	0.00140768
ABI3	46.5474	0.153247	99.2764	0	136.689	0	66.9279	0.0545455	50.8415	0.17013	115.911	0
ABI3BP	50.9411	0.0298701	45.4979	0.177922	94.8585	0.379221	52.9486	0.706493	50.7732	0.177922	55.0626	0.363636
ABL1	244.35	2.90256e-05	213.042	0.000646744	232.725	0.0102565	339.312	0.00111296	278.985	0.00357781	310.723	0.00123211
ABL2	50.0214	0.00679382	50.5153	0.00123211	98.4266	0.130111	64.6035	0.013725	51.5948	0.0192518	61.1489	0.03005
ABLIM1	97.3881	0.000746217	133.052	0.0018555	153.472	0.0231316	157.488	0.00688687	108.41	0.00533865	106.707	0.00533865
ABLIM2	40.0275	0.606494	36.8574	0.811688	82.1057	0.85974	53.778	0.661039	101.765	0.0012987	95.6624	0
ABLIM3	43.3611	0.336364	39.345	0.612987	83.8138	0.81039	58.988	0.336364	48.654	0.297403	56.6205	0.271429
ABO	35.2716	0.897403	37.3163	0.777922	84.9982	0.775325	52.6548	0.727273	46.2547	0.471429	53.8824	0.436364
ABP1	47.3289	0.123377	44.3854	0.241558	98.3403	0.271429	57.2144	0.41948	52.4061	0.111688	56.3492	0.281818
ABR	148.325	0.171253	163.69	0.212237	130.083	0.474688	136.215	0.0167504	49.5882	0.0672533	229.674	0.0142225
ABRA	40.5831	0.564935	37.5079	0.766234	78.578	0.932468	48.599	0.907792	41.8864	0.793507	49.6208	0.733766
ABT1	118.739	0	88.9206	0	103.678	0.124675	83.6153	0.0012987	142.615	0	134.697	0
ABTB1	64.6685	0.0709226	83.5478	0.00264463	161.61	0.0506198	256.76	8.43312e-07	77.683	0.0350953	191.067	0
ABTB2	55.484	0.00909091	40.2808	0.54026	104.74	0.107792	59.0426	0.332468	51.56	0.141558	65.5818	0.0493507
ACAA1	269.008	0	237.422	0	281.076	0	546.358	0	230.496	0	366.177	0
ACAA2	521.909	0	806.319	0	267.542	0	261.551	0	723.585	0	408.756	0
ACACA	342.27	0.0388787	225.186	0.104956	180.772	0.111778	251.126	0.140854	169.736	0.161526	185.074	0.130663
ACACB	90.1141	0	41.6297	0.433766	102.533	0.146753	93.5747	0.0012987	49.5356	0.251948	142.674	0
ACAD10	143.481	0	122.468	0	143.998	0	256.903	0	91.3797	0.0025974	204.737	0
ACAD11	135.254	0	407.022	0	230.25	0	502.849	0	297.772	0	450.71	0
ACAD8	253.123	8.43312e-07	172.785	3.37325e-06	176.395	0.0210525	268.588	8.43312e-07	334.675	8.43312e-07	264.767	0
ACAD9	254.702	0	325.117	0	560.294	0	322.893	0	245.166	0	217.22	0
ACADL	39.0492	0.666234	41.5157	0.441559	95.7058	0.35974	57.1398	0.425974	44.1079	0.628571	53.023	0.507792
ACADM	1947.27	0	1913.33	0	699.415	0	1247.95	0	1988.33	0	1611.62	0
ACADS	49.3518	0.0532468	48.8773	0.0558442	94.8419	0.379221	59.7404	0.285714	71.3613	0.0025974	63.2642	0.0844156
ACADSB	49.8565	0.0454546	54.7647	0.0103896	105.043	0.102597	69.1719	0.0311688	64.7765	0.00519481	67.282	0.0272727
ACADVL	724.822	3.6507e-10	747.867	6.41648e-06	614.546	0.0661951	1036.76	1.08758e-05	606.354	2.33645e-08	892.115	2.50402e-06
ACAN	32.2901	0.983117	34.0517	0.94026	81.1002	0.876623	46.9009	0.949351	47.4268	0.37013	42.063	0.984416
ACAP1	458.88	0	85.6588	0	308.498	0	590.515	0	87.2522	0.0025974	480.116	0
ACAP2	125.898	0	206.095	0	144.568	0	184.7	0	194.564	0	411.395	0
ACAP3	36.4294	0.84026	34.3031	0.932468	83.0403	0.837662	42.9248	0.992208	35.8051	0.98961	51.7207	0.592208
ACAT1	1104.1	0	857.674	0	528.618	0	692.329	0	616.193	0	462.605	0
ACAT2	399.75	8.43312e-07	459.61	0	241.054	0.00413223	171.048	0.00109293	366.608	7.58981e-06	276.103	0.00236886
ACBD3	1514.62	0	607.235	0	305.063	0	413.817	0	527.676	0	515.464	0
ACBD4	48.8158	0.0688312	43.403	0.296104	78.7732	0.931169	99.6755	0.0012987	41.1241	0.832468	69.1471	0.0155844
ACBD5	53.9813	0.0501563	50.9375	0.336183	85.9673	0.906965	63.3004	0.15525	61.975	0.0432137	64.9267	0.126836
ACBD6	254.526	0	201.494	0	148.47	0	124.136	0.0012987	216.04	0	177.21	0
ACBD7	126.574	0.0121437	110.297	0.0364851	125.958	0.0107683	57.849	0.299558	60.0352	0.0264201	263.197	0.0743878
ACCN1	39.3385	0.685174	37.3441	0.899625	110.669	0.00425114	54.103	0.662094	199.845	0.0438388	88.1088	0.0076109
ACCN2	42.1534	0.428714	65.9664	0.202479	84.2208	0.846959	50.3437	0.941225	44.1713	0.695395	50.5814	0.778066
ACCN3	43.6673	0.204136	47.9124	0.0314125	93.2999	0.439605	55.8852	0.54566	49.1705	0.213366	52.5958	0.55551
ACCN4	44.7434	0.174579	42.3877	0.355436	90.7318	0.594767	56.1465	0.508766	47.2141	0.284	53.2572	0.50487
ACCN5	38.9113	0.679221	41.9624	0.407792	87.8544	0.663636	59.0028	0.335065	48.981	0.277922	61.8563	0.109091
ACCS	133.498	0	644.025	0	203.958	0	413.344	0	55.5985	0.0376623	58.5119	0.207792
ACCSL	38.9725	0.787482	40.258	0.587957	83.4195	0.937608	56.6392	0.434748	40.8366	0.955389	47.236	0.774592
ACD	320.761	0	304.69	0	321.696	0	389.348	0	325.885	0	432.423	0
ACE	36.2102	0.971777	39.5607	0.663817	90.2577	0.544734	56.8254	0.58426	42.7546	0.726212	53.7406	0.437854
ACE2	40.7818	0.545455	44.9209	0.211688	93.0305	0.446753	56.4072	0.487013	46.6624	0.438961	51.2299	0.624675
ACER1	39.5619	0.701446	37.8184	0.704449	81.1077	0.910376	53.9995	0.712383	45.0865	0.607755	51.7627	0.639302
ACER2	66.2586	0.000485748	69.7721	0.0119422	108.05	0.0514496	90.0751	0.000570079	69.7165	0.000337325	80.7582	0.0314125
ACER3	53.6916	0.0116883	64.0123	0	99.2536	0.245454	63.2624	0.141558	97.365	0.0012987	71.515	0.00909091
ACHE	44.3283	0.096601	45.5245	0.0429502	113.759	0.0221592	61.3565	0.218279	47.5381	0.271259	58.6581	0.106876
ACIN1	489.316	0	481.985	0	472.118	0	501.453	0	396.918	0	394.881	0
ACLY	1399	0	1386.95	0	921.088	0	846.387	0	1143.86	0	884.649	0
ACMSD	41.1008	0.507792	45.1113	0.2	97.9045	0.284416	50.9825	0.807792	39.6941	0.923377	53.3659	0.474026
ACN9	467.23	0	460.378	0	197.957	0	212.901	0	602.659	0	197.687	0
ACO1	151.368	0	571.345	0	307.157	0	205.56	0	307.378	0	307.095	0
ACO2	264.333	0	262.654	0	195.528	0	323.081	0	258.235	0	255.464	0
ACOT1	89.3027	0.159576	96.0511	0.17767	103.465	0.204966	70.1878	0.0957742	130.005	0.0174869	104.225	0.146643
ACOT11	48.628	0.0174869	40.7132	0.531941	100.593	0.145239	54.33	0.641505	43.0378	0.71041	56.5732	0.458061
ACOT12	40.3375	0.583117	40.144	0.551948	91.001	0.507792	61.4182	0.21039	45.3502	0.545455	53.7184	0.454545
ACOT2	61.4022	7.58981e-06	60.2268	0.000570079	100.908	0.100958	62.1199	0.0680182	79.4256	2.10828e-05	69.5424	0.000974869
ACOT4	65.7441	0.0012987	41.4475	0.449351	88.2247	0.644156	61.338	0.214286	138.592	0	54.8277	0.383117
ACOT6	43.3611	0.336364	44.2655	0.248052	101.938	0.158442	59.4742	0.294805	51.1354	0.163636	54.6905	0.387013
ACOT7	331.22	0.0785736	133.937	0.0253648	211.87	0.117303	103.606	0.0966626	82.1146	0.0966626	84.1405	0.0270177
ACOT8	66.1957	0.0012987	50.6461	0.0298701	97.0609	0.316883	67.9735	0.0441558	50.8017	0.175325	71.5556	0.00909091
ACOT9	116.939	0	140.184	0	145.154	8.43312e-07	236.186	0	111.482	3.37325e-06	182.134	0
ACOX1	74.6044	0.341652	68.5604	0.240101	108.865	0.386265	100.822	0.335274	79.0141	0.551515	91.9874	0.177946
ACOX2	36.522	0.836364	41.2462	0.463636	89.3673	0.572727	53.735	0.662338	42.2413	0.767532	44.6937	0.944156
ACOX3	81.3585	0.0012987	121.435	0	157.234	0	142.832	0	150.812	0	133.42	0
ACOXL	37.8393	0.77013	34.0264	0.94026	77.8936	0.936364	48.6419	0.906493	42.3719	0.750649	53.9327	0.433766
ACP1	1680.16	0	1143.09	0	500.119	0	668.705	0	1679.8	0	1055.73	0
ACP2	83.2498	0.0012987	66.5774	0	133.752	0.0012987	135.197	0	132.235	0	101.172	0
ACP5	44.7645	0.249351	37.1555	0.788312	93.5639	0.423377	54.4297	0.607792	43.9178	0.636364	49.1192	0.751948
ACP6	184.804	0	112.25	0	117.046	0.0103896	77.2286	0.0025974	105.668	0.0012987	107.061	0
ACPL2	42.9588	0.299558	76.1689	0	86.5247	0.785785	59.0161	0.281737	54.6668	0.00653061	46.6048	0.935293
ACPP	46.5952	0.151948	40.8207	0.503896	98.751	0.25974	53.6571	0.664935	51.9947	0.124675	63.9653	0.0688312
ACPT	52.5944	0.00929752	49.2156	0.00553297	104.501	0.032067	67.484	0.0426927	52.9443	0.128268	62.032	0.0347521
ACR	42.6195	0.379221	43.5696	0.281818	86.5495	0.712987	47.595	0.935065	48.5932	0.302597	55.5216	0.331169
ACRBP	45.181	0.218182	42.166	0.4	90.1273	0.535065	87.0657	0.0012987	49.7976	0.235065	60.5816	0.137662
ACRC	72.7201	0.0012987	51.8061	0.0194805	110.928	0.0337662	142.28	0	55.2359	0.0402597	59.2913	0.184416
ACRV1	54.8433	0.000165289	41.1404	0.442044	110.601	0.0158281	59.58	0.213366	46.2656	0.439605	59.7498	0.0535537
ACSBG1	51.2441	0.025974	44.4709	0.24026	91.8089	0.490909	57.2845	0.412987	43.3404	0.681818	54.626	0.38961
ACSBG2	37.0341	0.812987	41.6916	0.427273	90.6181	0.519481	49.3188	0.884416	40.7259	0.850649	62.2477	0.101299
ACSF2	120.911	0	145.521	0	173.306	0	198.945	0	86.5834	0.0025974	288.481	0
ACSF3	367.58	0	57.3597	0.00519481	108.359	0.0623377	73.7273	0.00909091	58.963	0.0103896	79.0223	0
ACSL1	181.2	0	163.359	0	95.2995	0.367532	274.329	0	88.9048	0.0025974	89.8636	0
ACSL3	312.257	3.6507e-10	191.213	9.8569e-09	169.405	0.0089037	173.032	9.8569e-09	145.097	5.04673e-06	360.151	3.6507e-10
ACSL4	186.244	0.143161	204.405	0.299318	137.493	0.0647462	134.675	0.12334	153.269	0.111815	163.634	0.0885642
ACSL5	160.565	0.0142258	151.385	0.447976	146.436	0.244435	248.322	0.241287	99.0146	0.0651426	170.752	0.544056
ACSL6	40.2758	0.680064	39.5648	0.78114	87.8994	0.918098	56.6992	0.72294	42.0603	0.964563	50.7166	0.807993
ACSM1	40.5576	0.564935	32.7379	0.971429	68.5329	0.996104	47.3882	0.94026	39.648	0.923377	44.6785	0.944156
ACSM2A	35.419	0.884416	41.6829	0.427273	87.7183	0.666234	54.5104	0.602597	42.8675	0.712987	50.9916	0.64026
ACSM2B	40.5114	0.623144	39.6177	0.703032	99.2645	0.305733	55.9881	0.511687	45.3808	0.573705	50.3888	0.830066
ACSM3	53.6246	0.0290257	51.2278	0.00836241	94.5875	0.381553	64.9401	0.0038345	60.7652	0.000938725	60.3239	0.0235402
ACSM4	45.8146	0.184416	41.435	0.449351	93.858	0.407792	61.8282	0.198701	42.2771	0.762338	48.6501	0.78052
ACSM5	45.8849	0.0617379	36.7612	0.955453	87.8137	0.805343	55.4171	0.650096	44.4476	0.722824	51.4123	0.668354
ACSS1	233.788	0	302.93	0	442.947	0	1109.64	0	459.491	0	1057.54	0
ACSS2	62.0512	0.283867	227.138	0.0985856	133.489	0.297657	339.298	0.110616	195.322	0.0120546	244.641	0.0720533
ACSS3	49.5653	0.048052	45.8848	0.164935	96.7665	0.328571	64.2696	0.111688	49.3632	0.262338	71.1404	0.00909091
ACTA1	50.3882	0.038961	38.9373	0.641559	97.285	0.309091	63.0028	0.150649	53.7522	0.0675325	67.2893	0.0272727
ACTA2	56.8472	0.00519481	49.9436	0.0428571	124.65	0.0012987	307.604	0	52.1734	0.119481	59.1342	0.190909
ACTB	10255.7	0	7611.78	0	5352.21	0	6991.71	0	11894.7	0	6552.53	0
ACTBL2	37.3189	0.805195	40.2305	0.544156	82.197	0.858441	63.8601	0.120779	42.5089	0.744156	50.4531	0.674026
ACTC1	41.1441	0.533196	46.531	0.047368	100.673	0.125	57.0261	0.395703	46.3614	0.420337	53.7336	0.414405
ACTG1	8780.17	0	9072.51	0	9281.62	0	6871.97	0	9737.37	0	7021.41	0
ACTG2	33.0383	0.975325	30.2689	0.996104	79.8972	0.902597	45.9131	0.972727	44.4143	0.601299	48.3288	0.797403
ACTL6A	1077.19	0	1384.21	0	621.138	0	456.085	0	1166.8	0	758.662	0
ACTL6B	42.6255	0.379221	44.8378	0.220779	95.9732	0.350649	65.3945	0.0844156	43.6661	0.65974	55.6279	0.325974
ACTL7A	38.5157	0.715584	34.4053	0.931169	82.6323	0.841558	46.2726	0.968831	41.0407	0.837662	49.5199	0.733766
ACTL7B	43.2278	0.349351	37.2208	0.781818	90.0695	0.537662	69.3135	0.0311688	39.9072	0.911688	53.5276	0.468831
ACTL8	45.3402	0.211688	44.3428	0.244156	84.2084	0.802597	65.1997	0.0896104	45.3991	0.542857	55.5174	0.331169
ACTN1	70.0549	0.0012987	1006.09	0	726.803	0	1017.48	0	45.052	0.566234	648.788	0
ACTN2	37.538	0.797403	39.9984	0.562338	97.9981	0.284416	54.882	0.575325	46.8635	0.415584	47.8422	0.823377
ACTN3	37.9396	0.762338	45.1622	0.194805	100.567	0.194805	58.2676	0.361039	51.154	0.163636	62.2482	0.101299
ACTN4	363.916	0	311.548	0	306.432	0	563.484	0	244.818	0	277.296	0
ACTR10	594.394	0	540.989	0	511.044	0	339.318	0	684.996	0	490.618	0
ACTR1A	805.331	0	621.586	0	740.204	0	805.49	0	766.25	0	604.045	0
ACTR1B	359.475	0	335.958	0	279.86	0	321.442	0	222.096	0	442.805	0
ACTR2	3449.2	0	3193.66	0	1590.36	0	2498.61	0	3676.52	0	3179.78	0
ACTR3	1373.68	0	1475.07	0	708.39	0	1005.18	0	1139.84	0	978.276	0
ACTR3B	55.1601	0.00671594	47.7377	0.0174311	95.0008	0.243506	61.4	0.14367	54.5309	0.0325535	59.1155	0.0357898
ACTR5	155.376	0	194.426	0	176.847	0	186.332	0	150.875	0	234.209	0
ACTR6	607.671	0	626.563	0	287.32	0	362.129	0	696.775	0	394.876	0
ACTR8	187.531	0	95.6578	0	121.473	0.0025974	133.049	0	163.423	0	123.376	0
ACTRT1	72.3323	0.0012987	71.5906	0	154.246	0	103.769	0.0012987	80.5925	0.0025974	79.2162	0
ACTRT2	35.1148	0.903896	33.5391	0.951948	83.7917	0.811688	47.6293	0.933766	43.0819	0.702597	50.5029	0.671429
ACVR1	70.9287	0.0012987	432.207	0	216.583	0	262.747	0	149.991	0	420.993	0
ACVR1B	112.971	0.00102143	106.837	0.0159387	109.468	0.188342	93.0475	0.0143099	104.397	0.00329094	67.628	0.146233
ACVR1C	44.7066	0.255844	43.4748	0.288312	105.731	0.0909091	63.0628	0.148052	50.0615	0.224675	80.0402	0
ACVR2A	47.7063	0.0497968	45.2938	0.109901	105.754	0.0177307	125.559	8.43312e-07	54.8708	0.109293	58.1014	0.0992149
ACVR2B	47.3265	0.469317	48.1474	0.207468	96.1171	0.409689	49.7396	0.958812	42.9528	0.596168	68.6391	0.225408
ACVRL1	38.1071	0.737423	44.5581	0.405	83.2342	0.91579	52.7903	0.769329	43.9434	0.712383	45.0625	0.825413
ACY1	123.7	0	140.165	0	150.119	0	94.1931	0.0012987	63.5916	0.00519481	85.6647	0
ACY3	50.7923	0.0324675	84.0922	0	300.127	0	73.5772	0.0103896	40.3162	0.887013	78.0015	0
ACYP1	380.275	3.6507e-10	291.285	0	234.965	0.00584222	292.72	3.6507e-10	277.173	7.88552e-08	305.643	2.92056e-09
ACYP2	83.4809	8.43312e-05	126.855	0.000121437	116.61	0.000446112	99.3715	0.00425114	90.4805	0.00194299	115.629	3.37325e-06
ADA	714.717	0	2164.11	0	1658.6	0	959.718	0	684.043	0	3275.55	0
ADAD1	44.261	0.283117	34.6344	0.924675	89.486	0.563636	54.2613	0.618182	47.2729	0.383117	58.5647	0.205195
ADAD2	46.0167	0.177922	35.654	0.888312	78.1738	0.935065	46.0037	0.972727	42.6929	0.72987	55.0126	0.367532
ADAL	100.889	0	134.484	0	101.363	0.171429	109.052	0.0012987	131.318	0	160.276	0
ADAM10	671.911	0	282.259	0	126.01	0.005	293.734	0	305.182	0	270.284	0
ADAM11	40.6409	0.562338	38.4919	0.684416	84.4561	0.797403	61.4072	0.21039	42.6211	0.741558	53.0384	0.507792
ADAM12	44.719	0.0780693	47.2112	0.0124169	92.2896	0.44655	58.6397	0.222868	43.7548	0.79812	58.7616	0.0804428
ADAM15	148.082	0.00232916	170.989	0.000361332	210.111	0.0052361	314.172	0.0031808	85.8962	0.00120489	87.9232	0.000712235
ADAM17	126.763	3.37325e-06	121.011	2.10828e-05	160.329	0.00777197	181.92	5.3972e-05	178.88	3.37325e-06	197.527	0
ADAM18	42.3707	0.401299	35.8815	0.879221	94.4266	0.388312	49.986	0.855844	45.5015	0.528571	42.2826	0.984416
ADAM19	78.9317	0.678265	164.856	0.529201	211.209	0.360065	88.3062	0.515581	49.9022	0.158995	132.042	0.391935
ADAM2	52.1024	0.0194805	48.1813	0.0779221	112.132	0.0298701	77.7459	0.0025974	57.8128	0.0168831	66.1167	0.0402597
ADAM20	35.0248	0.907792	35.2289	0.903896	87.0218	0.690909	45.652	0.975325	38.1895	0.967533	43.3366	0.964935
ADAM21	40.3327	0.583117	41.797	0.422078	92.1258	0.485714	57.4044	0.41039	43.5239	0.666234	55.5591	0.32987
ADAM21P	44.1021	0.294805	37.7045	0.751948	85.061	0.775325	55.3462	0.554546	45.9439	0.490909	52.4683	0.545455
ADAM22	44.4768	0.167317	47.0578	0.0101556	85.5205	0.910013	48.7575	0.994762	44.1613	0.720273	50.3759	0.847215
ADAM23	544.483	0	35.2299	0.903896	109.388	0.048052	49.768	0.871429	42.1915	0.771429	48.5442	0.784416
ADAM28	40.1194	0.696906	37.1725	0.939922	86.9211	0.826756	49.9893	0.982967	44.5164	0.73126	49.7943	0.882659
ADAM29	39.2202	0.654545	41.2455	0.463636	91.0959	0.506494	57.6462	0.394805	45.8169	0.5	61.1359	0.123377
ADAM30	44.3526	0.277922	36.8322	0.811688	93.1424	0.44026	56.0732	0.512987	47.039	0.406494	46.4521	0.88961
ADAM32	45.3014	0.0529035	43.3036	0.181737	95.0023	0.266613	61.3591	0.0724724	47.5741	0.255645	54.9625	0.237207
ADAM33	46.5472	0.0723975	44.314	0.150893	111.311	0.0103905	60.3588	0.132914	46.2868	0.443266	60.7334	0.0426927
ADAM3A	42.7398	0.292621	41.4667	0.386265	92.4732	0.453327	61.9018	0.23613	45.1532	0.591907	57.3061	0.175921
ADAM5	38.8754	0.750433	37.5859	0.742108	89.474	0.668469	51.6237	0.88765	44.8277	0.633765	42.1524	0.999291
ADAM5P	36.6123	0.832468	36.1281	0.864935	77.2358	0.942857	52.6636	0.727273	43.9526	0.636364	45.6523	0.918182
ADAM6	44.0354	0.176125	42.0474	0.322081	92.8045	0.40617	59.3428	0.186288	55.9423	0.00843312	50.2997	0.800813
ADAM7	40.9607	0.523377	46.4167	0.151948	96.1107	0.344156	55.9576	0.520779	47.8907	0.337662	56.7097	0.267533
ADAM8	49.4768	0.0506494	94.1264	0	118.762	0.00779221	95.4311	0.0012987	41.2957	0.825974	59.4284	0.177922
ADAM9	65.0008	0.0012987	86.5828	0	99.8468	0.225974	64.9488	0.0961039	66.129	0.00519481	73.2751	0.00649351
ADAMDEC1	43.0134	0.29655	47.0834	0.0485748	94.3362	0.405	58.7154	0.24591	47.5868	0.355204	56.2515	0.170013
ADAMTS1	149.464	0	47.1822	0.116883	87.2034	0.683117	95.8295	0.0012987	63.0785	0.00519481	62.209	0.101299
ADAMTS10	37.2602	0.81039	38.3586	0.696104	102.063	0.158442	55.7323	0.533766	45.4337	0.536364	52.1053	0.566234
ADAMTS12	32.8296	0.976623	36.3414	0.850649	76.2743	0.954545	48.1034	0.922078	36.5167	0.987013	42.815	0.972727
ADAMTS13	40.0589	0.720273	38.8737	0.815893	90.9248	0.647333	54.1022	0.809604	44.1867	0.662908	55.0027	0.732098
ADAMTS14	38.9106	0.759899	39.9209	0.64364	93.1546	0.450421	54.6404	0.707379	46.0029	0.494156	52.7363	0.632497
ADAMTS15	50.1474	0.0415584	44.1161	0.253247	88.1694	0.648052	65.1899	0.0896104	53.9613	0.0649351	63.1132	0.0857143
ADAMTS16	43.044	0.357143	35.5969	0.88961	63.4007	1	47.7467	0.92987	41.3246	0.820779	63.8787	0.0688312
ADAMTS17	43.5858	0.323377	46.3206	0.154546	97.1014	0.315584	67.6675	0.0454546	46.2508	0.471429	65.0286	0.0571429
ADAMTS18	44.3323	0.187081	51.1931	0.0340707	97.8499	0.186288	58.2396	0.43596	46.8609	0.479437	54.805	0.392245
ADAMTS19	39.9407	0.609091	42.9905	0.327273	81.9032	0.863636	53.6632	0.664935	44.4432	0.597403	52.8578	0.522078
ADAMTS2	40.9683	0.540695	43.1766	0.209145	97.9182	0.256961	53.4349	0.781514	44.2023	0.706443	52.735	0.578471
ADAMTS20	40.2316	0.672871	39.3011	0.759101	91.1103	0.552482	53.8233	0.812415	42.6495	0.907843	55.6958	0.222868
ADAMTS3	40.8137	0.538961	42.6117	0.357143	75.9519	0.958442	48.5301	0.907792	41.6842	0.803896	48.1396	0.807792
ADAMTS4	37.1947	0.811688	47.5032	0.1	84.7438	0.784416	53.6786	0.663636	41.1566	0.832468	53.4519	0.472727
ADAMTS5	37.9265	0.762338	39.7001	0.588312	85.6522	0.751948	62.4564	0.167533	48.0812	0.325974	49.4169	0.736364
ADAMTS6	61.7814	0.0012987	113.43	0	104.281	0.115584	78.4288	0.0025974	57.1835	0.0181818	73.8211	0.00519481
ADAMTS7	45.9005	0.0918367	41.565	0.398017	86.8803	0.825413	57.2261	0.380826	62.9346	0.119859	61.0899	0.155928
ADAMTS8	40.9221	0.531169	44.8167	0.222078	98.1252	0.283117	61.16	0.21948	46.2012	0.474026	58.2711	0.211688
ADAMTS9	34.4913	0.925974	76.7831	0	71.0722	0.992208	44.4114	0.984416	36.8315	0.980519	45.7642	0.914286
ADAMTSL1	40.133	0.7543	39.8403	0.702343	85.788	0.956381	53.2263	0.840841	45.307	0.642882	51.2048	0.844713
ADAMTSL2	81.9653	0.0012987	44.6172	0.235065	122.316	0.0025974	61.008	0.227273	578.712	0	50.9091	0.645455
ADAMTSL3	44.4139	0.271429	38.0175	0.725974	95.3042	0.366234	53.0826	0.701299	47.1392	0.396104	45.8578	0.911688
ADAMTSL4	40.285	0.751864	38.7801	0.824751	94.6984	0.304853	55.6277	0.601428	43.6231	0.775591	57.8387	0.119408
ADAMTSL5	48.3118	0.0831169	46.7957	0.138961	85.3648	0.764935	66.3714	0.0662338	51.5671	0.14026	59.82	0.163636
ADAP1	39.3025	0.648052	34.4452	0.92987	110.738	0.0337662	67.6127	0.0467533	45.01	0.567532	57.1665	0.254545
ADAP2	41.7144	0.455844	49.2437	0.0519481	146.248	0	112.78	0.0012987	51.5534	0.141558	166.413	0
ADAR	893.716	0.0334893	905.983	0.0180457	529.793	0.112276	811.809	0.0522254	762.718	0.00152354	952.78	0.0546588
ADARB1	688.684	0.000270534	130.064	0.0502873	124.942	0.307968	66.2835	0.300882	254.789	0.00126931	55.7946	0.462366
ADARB2	46.4152	0.161039	95.7088	0	97.3844	0.305195	56.7055	0.462338	206.537	0	114.109	0
ADAT1	236.956	0	159.049	0	163.929	0	191.86	0	234.532	0	259.747	0
ADAT2	88.7295	0	62.5063	0.0025974	101.137	0.180519	62.1508	0.177922	79.06	0.0025974	59.7057	0.166234
ADAT3	82.1598	0.0012987	61.8071	0.0025974	122.132	0.0025974	89.3873	0.0012987	66.5261	0.0038961	109.061	0
ADC	41.1329	0.502597	47.553	0.0987013	88.8026	0.606494	50.8386	0.814286	67.8371	0.0038961	56.6727	0.267533
ADCK1	83.5371	0.0012987	90.4174	0	124.037	0.0012987	160.231	0	83.5482	0.0025974	177.633	0
ADCK2	433.092	0	408.575	0	320.142	0	232.875	0	390.054	0	361.675	0
ADCK4	120.565	0	97.558	0	136.213	0	141.123	0	94.3232	0.0025974	171.047	0
ADCK5	94.373	0	76.9055	0	166.598	0	97.4356	0.0012987	57.0368	0.0181818	92.8803	0
ADCY1	39.0367	0.764898	39.1336	0.722149	87.2618	0.747673	54.3253	0.666351	40.384	0.970194	54.4261	0.326264
ADCY10	38.5891	0.707792	38.306	0.701299	82.3844	0.849351	59.2594	0.312987	54.4838	0.0558442	54.2693	0.409091
ADCY2	44.6596	0.25974	35.7123	0.884416	99.7011	0.232467	62.0855	0.184416	43.7372	0.646753	56.9539	0.261039
ADCY3	1178.46	0	1716.65	0	1158.97	0	1339.14	0	663.591	0	682.869	0
ADCY4	50.1009	0.0415584	46.3311	0.154546	110.727	0.0337662	80.5046	0.0012987	61.9811	0.00519481	90.1174	0
ADCY5	40.8061	0.54026	42.6226	0.357143	110.321	0.0376623	60.5506	0.246753	47.7658	0.345454	60.2803	0.145454
ADCY6	85.0899	8.43312e-07	334.498	0	224.691	0	452.749	0	99.109	7.58981e-06	243.29	0
ADCY7	93.0526	0	151.396	0	176.94	0	215.859	0	65.7643	0.00519481	82.2151	0
ADCY8	45.9769	0.180519	40.4174	0.524675	112.742	0.0298701	58.1006	0.371429	51.1241	0.163636	57.3458	0.250649
ADCY9	48.5134	0.0779221	71.3805	0	95.0305	0.374026	136.815	0	110.111	0.0012987	86.364	0
ADCYAP1	38.3208	0.733766	33.1874	0.961039	78.8879	0.92987	49.1874	0.88961	40.5833	0.864935	44.905	0.942857
ADCYAP1R1	36.7068	0.827273	37.4863	0.766234	85.5081	0.754545	51.6024	0.781818	46.8047	0.424675	51.0514	0.635065
ADD1	1260.87	0	1317.6	0	855.884	8.43312e-07	1812.97	0	1891.21	0	1452.02	0
ADD2	46.8412	0.19696	40.711	0.620167	86.2865	0.911436	52.9785	0.912871	45.8448	0.673603	52.1844	0.658049
ADD3	1092.55	0.0204412	236.992	0.0242626	348.303	0.00671594	1431.11	0.0139859	668.931	0.031107	998.973	0.00701757
ADH1A	45.125	0.220779	45.2005	0.193506	104.312	0.115584	62.9569	0.153247	47.4405	0.367532	65.3405	0.0532468
ADH1B	42.3527	0.401299	45.6503	0.172727	95.951	0.351948	51.3777	0.792208	45.9812	0.488312	61.1693	0.123377
ADH1C	42.0566	0.428571	37.4774	0.767532	88.7717	0.607792	61.9552	0.193506	42.4661	0.746753	47.0768	0.861039
ADH4	44.4678	0.143147	43.172	0.231553	96.9188	0.204966	66.5463	0.0314125	46.3162	0.520563	56.0416	0.343265
ADH5	122.301	0	120.869	0	103.503	0.125974	77.3327	0.0025974	166.52	0	101.046	0
ADH6	41.6099	0.47013	50.318	0.038961	110.229	0.0415584	62.2663	0.174026	56.5256	0.0220779	60.0205	0.149351
ADH7	40.7848	0.544156	42.1059	0.401299	96.987	0.319481	59.3952	0.302597	49.3823	0.262338	49.1665	0.750649
ADHFE1	49.1496	0.0144721	51.6762	0.00667988	107.166	0.0121437	101.844	3.37325e-06	58.2916	0.0146939	69.6727	0.000304436
ADI1	347.818	0	198.573	0	183.503	0	175.971	0	308.156	0	241.407	0
ADIG	37.4185	0.798701	35.106	0.909091	74.5308	0.971429	50.2539	0.842857	38.4227	0.963636	53.0615	0.507792
ADIPOQ	54.7694	0.00909091	47.3044	0.109091	94.2637	0.398701	67.7791	0.0441558	51.3658	0.153247	64.1854	0.0662338
ADIPOR1	745.701	0	459.351	0	222.87	0	383.978	0	542.818	0	421.309	0
ADIPOR2	517.579	0	543.614	0	405.692	0	626.932	0	861.419	0	378.658	0
ADK	207.781	0.00369156	128.68	0.0056209	174.645	0.0080945	184.627	0.00050341	179.382	0.00710592	83.1168	0.191393
ADM	45.8643	0.184416	368.099	0	125.379	0.0012987	167.91	0	76.8481	0.0025974	90.2913	0
ADM2	61.6679	0.0012987	57.2181	0.00649351	130.472	0.0012987	126.213	0	57.3437	0.0181818	120.837	0
ADNP	793.178	0	524.144	0	286.652	0	255.805	0	652.147	0	631.633	0
ADNP2	235.015	0	298.128	0	199.093	0	163.265	0	590.657	0	195.04	0
ADO	655.252	0	494.749	0	243.928	0	229.546	0	418.173	0	474.101	0
ADORA1	45.5428	0.475661	42.9351	0.450421	92.5814	0.575628	62.3425	0.413826	91.9501	0.154014	54.206	0.518501
ADORA2A	60.7389	0.0025974	58.6593	0.0038961	127.65	0.0012987	98.4889	0.0012987	73.5633	0.0025974	66.8384	0.0350649
ADORA2B	45.1532	0.220779	47.873	0.0896104	100.449	0.201299	60.4186	0.248052	48.3842	0.315584	55.2403	0.351948
ADORA3	49.3088	0.0267195	44.3477	0.155204	92.3954	0.425114	56.2541	0.506472	42.3861	0.871073	64.325	0.0574473
ADPGK	376.867	0	475.154	0	321.819	0	598.178	0	401.531	0	551.969	0
ADPRH	42.4322	0.398701	86.219	0	98.1046	0.283117	57.6524	0.393506	60.8507	0.00649351	52.0844	0.566234
ADPRHL1	50.0442	0.100721	49.3448	0.0921569	526.066	0.122555	63.1169	0.272101	48.0294	0.197529	56.4652	0.176594
ADPRHL2	409.536	0	259.448	0	324.763	0	316.941	0	538.47	0	318.165	0
ADRA1A	41.2529	0.414776	39.5368	0.67606	90.1838	0.677505	54.2229	0.834917	40.4936	0.993481	51.802	0.709276
ADRA1B	40.3567	0.576623	43.4983	0.287013	93.2108	0.438961	60.643	0.244156	52.5542	0.105195	49.3718	0.74026
ADRA1D	42.6261	0.379221	33.7719	0.944156	71.633	0.992208	57.184	0.423377	43.313	0.688312	50.8513	0.651948
ADRA2A	77.7119	0.0012987	61.69	0.0025974	103.348	0.128571	77.5079	0.0025974	71.3072	0.0025974	88.6239	0
ADRA2B	51.7437	0.0207792	49.6112	0.048052	109.949	0.0415584	77.3647	0.0025974	59.8441	0.00779221	61.2028	0.120779
ADRA2C	43.693	0.264463	39.7856	0.650248	93.5325	0.423917	61.1706	0.0986372	44.9595	0.619174	52.7844	0.539449
ADRB1	46.6797	0.149351	50.5054	0.0337662	93.4241	0.428571	67.9081	0.0441558	52.5506	0.106494	63.6838	0.0766234
ADRB2	69.9706	0.0012987	67.2652	0	186.026	0	87.6827	0.0012987	53.9698	0.0649351	498.409	0
ADRB3	44.6656	0.25974	45.9187	0.163636	103.184	0.133766	57.5819	0.397403	51.5298	0.145454	58.0531	0.220779
ADRBK1	1698.34	0.182345	1292.71	0.128926	2255.71	0.00777197	2141.1	0.0215888	3809.66	0.147347	2957.11	0.341116
ADRBK2	50.2523	0.0402597	41.6069	0.435065	95.7705	0.358442	67.6813	0.0454546	50.2315	0.214286	73.1479	0.00649351
ADRM1	671.671	0	591.459	0	479.165	0	395.139	0	747.036	0	544.543	0
ADSL	2270.3	0	1570.39	0	1305.63	0	874.03	0	1317.58	0	926.716	0
ADSS	649.42	0	705.003	0	377.823	0	382.94	0	644.497	0	691.578	0
ADSSL1	50.9944	0.00415838	49.4686	0.0921569	114.13	0.000540868	69.5569	0.0302577	56.0373	0.0383886	66.0092	0.00694881
AEBP1	1952.34	0	424.434	0	1722.04	0	1591.52	0	584.366	0	700.363	0
AEBP2	255.767	0	156.894	0	152.397	0	142.212	0	158.53	0	122.907	0
AEN	178.767	0	279.878	0	138.488	0	147.159	0	126.624	0	106.116	0
AES	463.514	0.069766	436.241	0.145549	361.534	0.103531	524.97	0.0315242	398.091	0.0142225	477.134	0.0104602
AFAP1	41.7967	0.416698	40.3061	0.582344	91.9813	0.573705	58.4956	0.279727	51.0842	0.227506	54.0425	0.427256
AFAP1L1	57.2028	0.00519481	74.5179	0	103.464	0.125974	69.094	0.0311688	57.5383	0.0168831	81.3034	0
AFAP1L2	216.157	0	107.745	0	132.412	0.00210828	732.677	0	209.241	0	177.417	0
AFAR3	63.814	0.0012987	59.1094	0.0038961	95.7599	0.35974	57.0716	0.432468	88.1228	0.0025974	71.7294	0.00909091
AFARP1	49.4562	0.109901	43.2151	0.372934	99.398	0.182345	62.0816	0.0694628	50.2427	0.178445	60.192	0.23067
AFF1	117.413	8.43312e-07	155.46	7.58981e-06	120.475	0.132245	198.075	8.43312e-07	132.986	3.37325e-06	190.115	0
AFF2	37.4518	0.798701	42.3798	0.375325	96.0386	0.348052	54.6686	0.594805	135.908	0	62.428	0.0987013
AFF3	365.7	3.03592e-05	221.1	0	296.822	0	122.9	3.37325e-06	290.853	1.3493e-05	312.233	3.37325e-06
AFF4	189.525	0	283.959	0	134.757	0.0012987	176.23	0	201.037	0	202.933	0
AFG3L1	179.912	0.00333595	107.855	0.0222829	176.045	0.0438825	190.863	0.000453559	129.446	0.026388	131.628	0.00413538
AFG3L2	897.729	0	959.133	0	612.457	0	385.372	0	734.703	0	601.006	0
AFM	36.0667	0.857143	33.8087	0.944156	80.692	0.888312	55.3389	0.554546	48.3828	0.315584	47.7889	0.824675
AFMID	76.7761	0.00014252	115.292	0	143.675	3.03592e-05	71.0398	0.0264201	59.9813	0.000243717	85.1148	1.3493e-05
AFP	43.0674	0.354545	42.2925	0.38961	92.5785	0.466234	54.8866	0.575325	55.4963	0.0376623	53.1951	0.492208
AFTPH	239.538	0	184.178	0	192.768	3.6507e-10	267.404	0	168.344	2.92056e-09	233.774	0
AGA	261.971	0	162.64	0	153.456	0	290.887	0	189.951	0	199.179	0
AGAP1	35.0597	0.974174	40.1296	0.606604	90.432	0.55551	57.6282	0.415588	48.0921	0.211672	52.6608	0.546898
AGAP11	39.7413	0.618182	35.8627	0.879221	80.5559	0.888312	54.6486	0.596104	44.9941	0.57013	45.1851	0.92987
AGAP2	41.8042	0.449351	44.4816	0.24026	101.543	0.164935	63.8578	0.120779	43.7964	0.645455	57.0078	0.258442
AGAP3	43.9949	0.20083	85.3458	0.0205228	99.2464	0.173055	67.6434	0.0670636	49.0179	0.246822	53.5552	0.471837
AGAP6	91.2265	0	82.9072	0	138.854	0	136.441	0	83.7214	0.0025974	106.148	0
AGAP7	39.5966	0.625974	37.146	0.78961	90.6577	0.515584	59.227	0.316883	52.2887	0.116883	58.7022	0.198701
AGAP8	709.939	0	489.659	0	826.315	0	1172.51	0	485.117	0	630.516	0
AGBL1	36.6133	0.942992	39.4875	0.686203	90.0496	0.641505	54.3883	0.696407	45.0109	0.614626	41.0058	0.999628
AGBL2	48.028	0.0922078	48.2233	0.0779221	102.564	0.144156	67.9361	0.0441558	53.2268	0.087013	74.7578	0.00519481
AGBL3	42.7696	0.374026	42.0309	0.403896	95.7385	0.35974	53.7672	0.661039	45.5657	0.522078	53.6987	0.457143
AGBL4	41.2854	0.490909	39.8924	0.568831	85.8485	0.745455	58.867	0.342857	60.1766	0.00779221	65.9258	0.0467533
AGBL5	237.144	0	245.706	0	162.668	8.43312e-07	127.321	8.43312e-07	304.409	8.43312e-07	230.187	0
AGC1	40.9661	0.523377	51.7682	0.0194805	93.2824	0.436364	62.8185	0.15974	51.8371	0.127273	58.9158	0.194805
AGER	49.0412	0.0812446	47.4397	0.142603	100.904	0.0437439	68.5759	0.108331	51.0781	0.0346155	66.5247	0.199698
AGFG1	128.261	0	225.677	0	120.09	0.0267195	156.286	8.43312e-07	239.697	0	249.782	0
AGFG2	48.8569	0.0743878	50.1913	0.0375451	106.778	0.0138168	174.819	0.030124	65.1311	0.00052707	86.4317	0.0151425
AGGF1	291.592	0	306.612	0	189.074	8.43312e-07	190.687	8.43312e-07	331.191	8.43312e-07	281.512	0
AGK	328.221	0	388.702	0	203.239	0	242.938	0	435.664	0	203.452	0
AGL	136.948	0.0822395	123.697	0.0430596	119.866	0.0319395	86.2702	0.0528725	46.6112	0.439319	54.8658	0.20364
AGMAT	49.6631	0.0467533	38.1978	0.714286	94.0693	0.403896	48.845	0.901299	54.8011	0.0493507	47.695	0.825974
AGPAT1	72.3195	0.468855	62.3661	0.430143	91.8706	0.706511	75.8872	0.604275	58.4655	0.704773	84.1136	0.382495
AGPAT2	109.166	2.92056e-09	124.505	0	147.053	0.00319138	172.114	2.92056e-09	64.011	0.0017003	161.689	2.33645e-08
AGPAT3	46.2059	0.566968	39.03	0.766237	84.0086	0.939922	53.07	0.84413	47.9229	0.215247	50.3126	0.751864
AGPAT4	44.2925	0.156655	73.2259	0.336839	100.105	0.0986372	201.822	3.37325e-06	103.297	0.118591	53.3755	0.456819
AGPAT5	403.609	0	266.815	0	175.789	0	211.819	0	338.399	0	304.625	0
AGPAT6	60.21	0.0025974	67.1002	0	120.689	0.00519481	85.4989	0.0012987	66.4081	0.0038961	80.0982	0
AGPAT9	46.3771	0.162338	69.6394	0	103.122	0.135065	52.6986	0.724675	47.6532	0.350649	142.637	0
AGPS	497.425	0	153.514	0	167.265	0	551.973	0	668.514	0	97.8219	0
AGR2	42.0825	0.387657	39.627	0.611198	87.3159	0.749515	56.0706	0.489664	45.6935	0.50905	54.1862	0.349752
AGR3	42.5919	0.34219	41.6876	0.460551	102.241	0.281737	57.7439	0.402666	45.9143	0.540695	59.2668	0.164008
AGRN	58.5032	0.141761	68.1584	0.232438	123.75	0.116701	70.9252	0.450633	58.7553	0.437173	76.1414	0.173055
AGRP	86.1634	0.172292	54.209	0.0013493	194.394	0.0127585	70.3484	0.00356299	55.3327	0.00303593	184.347	0.0144721
AGT	39.4234	0.64026	40.5551	0.518182	103.329	0.128571	53.291	0.690909	41.5235	0.811688	56.1391	0.294805
AGTPBP1	268.162	0	281.612	0	204.731	0.35411	271.753	8.43312e-07	446.105	0	278.094	0
AGTR1	44.7364	0.129587	43.3638	0.287617	102.475	0.0481709	57.3027	0.360698	47.4512	0.298554	52.9426	0.51162
AGTR2	42.7951	0.372727	41.5334	0.44026	87.341	0.677922	57.9996	0.376623	54.5865	0.0519481	45.905	0.907792
AGTRAP	46.8185	0.0442241	70.1436	0	109.112	0.0053972	86.7091	3.37325e-06	55.735	0.00367347	70.0588	0.000614775
AGXT	47.3136	0.123377	41.0185	0.488312	101.118	0.180519	59.0525	0.331169	44.4562	0.596104	55.6675	0.324675
AGXT2	36.2305	0.848052	38.6235	0.675325	88.1586	0.648052	45.2308	0.975325	40.2632	0.887013	44.5648	0.945454
AGXT2L1	39.0775	0.773719	37.7396	0.790014	91.2754	0.536953	56.4201	0.520563	45.0471	0.616903	51.9034	0.627066
AGXT2L2	102.71	8.43312e-07	149.327	0	115.659	0.129587	325.102	0	59.6853	0.371813	207.614	0
AHCTF1	170.295	0.00427026	196.009	0.0106667	167.79	0.00836241	189.04	0.00296459	240.224	0.00287697	211.492	0.0792501
AHCY	1570.72	0	1424.09	0	857.508	0	584.418	0	1033.32	0	556.581	0
AHCYL1	1228.09	0	1086.58	0	520.008	0	873.364	0	543.453	0	838.309	0
AHCYL2	135.704	0	114.416	0	150.433	0	146.173	0	138.662	0	215.431	0
AHDC1	84.8258	0.0012987	87.4176	0	136.59	0	194.765	0	99.7121	0.0012987	111.768	0
AHI1	140.723	0	208.31	0	167.757	0	253.906	0	184.84	0	85.9323	0
AHNAK	39.5369	0.760695	215.239	0.000136262	107.859	0.27548	678.324	0.0098569	45.6485	0.470799	86.8342	0.122555
AHNAK2	45.3313	0.211688	43.6216	0.277922	74.5006	0.971429	45.3828	0.975325	42.1143	0.776623	53.9436	0.433766
AHR	989.607	8.43312e-05	1167.82	6.83083e-05	1634.36	0.000408163	2589.93	0	797.948	0.000758981	1641.16	3.03592e-05
AHRR	40.3075	0.587013	35.0814	0.909091	85.2991	0.768831	61.6128	0.205195	43.0019	0.705195	56.4359	0.280519
AHSA1	1019.56	0	342.051	0	614.547	0	627.844	0	393.832	0	640.905	0
AHSA2	1333.45	0	840.22	0	656.657	0	2041.87	0	592.127	0	1055.62	0
AHSG	34.4275	0.925974	38.5933	0.677922	81.3552	0.875325	50.5399	0.828571	40.4192	0.881818	43.5251	0.964935
AHSP	45.5924	0.197403	46.2039	0.155844	106.945	0.0753247	101.677	0.0012987	58.2782	0.012987	60.6893	0.131169
AICDA	45.9757	0.180519	53.6299	0.0116883	99.8526	0.225974	60.8403	0.236364	49.4437	0.257143	54.162	0.414286
AIDA	1589.54	0	1223.26	0	679.704	0	1118.99	0	1396.44	0	1179.28	0
AIF1	348.326	0.000398922	297.509	0.00080206	481.682	0.000201288	336.082	0.00563605	112.915	0.048427	437.117	0.00246469
AIF1L	48.3519	0.233324	3318.82	0	106.563	0.0426927	140.391	0.000337325	54.6194	0.249566	61.6835	0.193491
AIFM1	290.808	0.00026605	208.295	0.00026605	197.889	0.000268283	143.135	0.000272802	269.184	0.00026605	167.915	0.00026605
AIFM2	46.4649	0.157143	41.5825	0.436364	89.4247	0.567532	62.1281	0.181818	52.4275	0.11039	63.4569	0.0792208
AIFM3	45.1998	0.218182	53.3889	0.012987	107.959	0.0662338	63.008	0.150649	49.651	0.246753	57.2112	0.254545
AIG1	108.059	0	96.1861	0	101.985	0.158442	65.5763	0.0792208	39.9462	0.911688	47.8072	0.824675
AIM1	172.395	0	54.4879	0.0103896	129.657	0.0012987	169.688	0	83.6132	0.0025974	114.028	0
AIM1L	52.16	0.0182211	37.9551	0.913227	91.76	0.49641	52.4947	0.928454	44.0847	0.79801	50.9559	0.809831
AIM2	49.7209	0.330474	50.2655	0.14947	94.6385	0.327314	73.0228	0.00437173	49.0131	0.181562	62.2463	0.29157
AIMP2	1423.26	0	703.496	0	893.13	0	459.801	0	1063.17	0	642.722	0
AIP	433.781	0	381.035	0	524.826	0	383.158	0	332.806	0	411.245	0
AIPL1	43.8477	0.189472	38.2413	0.82	93.3029	0.381961	52.9477	0.824645	50.0204	0.106878	52.4075	0.583227
AIRE	1229.59	0.377794	1427.93	0.491234	2315.17	0.222868	2533.82	0.31281	1259.54	0.147935	2088.07	0.130111
AJAP1	45.5511	0.394777	42.5587	0.234551	93.0184	0.378733	60.2916	0.181353	48.6539	0.182039	57.5208	0.171253
AK1	87.3823	0	188.401	0	126.521	0.0012987	339.918	0	66.9726	0.0038961	381.011	0
AK2	756.771	0	541.896	0	371.853	0	382.553	0	439.675	0	411.828	0
AK2P2	92.8655	0	78.283	0	124.993	0.0012987	151.918	0	86.2199	0.0025974	124.971	0
AK3	1350.85	0	1370.52	0	475.307	0	583.79	0	1299.54	0	1403.6	0
AK3L1	54.7197	0.0240073	55.4708	0.00364226	101.613	0.0627794	66.3508	0.00376663	64.1375	0.0212304	61.9161	0.0301725
AK5	167.333	0.0348438	40.2251	0.577548	90.7994	0.627828	66.3246	0.175249	40.7629	0.956522	50.7603	0.80391
AK7	39.4167	0.64026	35.8411	0.879221	81.3272	0.875325	49.1089	0.890909	42.9807	0.707792	88.0938	0
AKAP1	168.972	0.346501	121.184	0.169256	141.307	0.12565	119.92	0.191878	102.237	0.416773	95.8992	0.120496
AKAP10	98.3943	0	69.0108	0	100.878	0.18961	114.003	0.0012987	77.3465	0.0025974	111.335	0
AKAP11	239.306	5.51239e-05	223.681	5.37761e-05	145.732	0.00037865	183.344	5.55802e-05	150.917	9.80356e-05	206.403	5.42219e-05
AKAP12	77.3778	0.0074692	42.6337	0.403156	149.667	0.000717797	180.343	0.00675832	1096.04	0.000270534	426.033	0.000289183
AKAP13	322.417	0	239.636	0	205.865	1.00175e-06	414.361	0	158.491	7.88552e-08	325.556	0
AKAP14	35.9917	0.980282	39.8064	0.669259	86.9109	0.802471	49.2666	0.991279	46.2123	0.445583	50.3263	0.847215
AKAP2	51.4096	0.00801402	46.7911	0.0100553	98.6185	0.0917201	62.7412	0.138545	53.1054	0.0761273	58.8013	0.205547
AKAP3	44.5382	0.268831	35.1451	0.907792	75.1171	0.963636	51.3391	0.793507	53.8335	0.0675325	59.9464	0.15974
AKAP4	42.1438	0.366571	40.8423	0.501948	86.1163	0.792977	56.4005	0.480525	45.8686	0.5	51.2893	0.758301
AKAP5	35.7897	0.87013	44.1658	0.251948	88.0072	0.654545	57.6082	0.397403	43.8318	0.64026	54.403	0.401299
AKAP6	38.1758	0.746753	36.3516	0.850649	88.1154	0.651948	49.6381	0.877922	43.4766	0.672727	55.0569	0.363636
AKAP7	145.044	0.0303267	103.64	0.0603195	99.4099	0.837748	97.8198	0.0220453	189.814	0.0129762	237.345	0.0218098
AKAP8	268.705	0	311.932	0	225.85	0	253.874	0	268.362	0	307.925	0
AKAP8L	124.342	0	88.5858	0	168.796	0	147.178	0	140.257	0	157.279	0
AKAP9	105.691	8.43312e-07	71.8924	2.10828e-05	83.2932	0.931982	109.141	8.43312e-07	67.0751	8.43312e-05	97.7939	3.37325e-06
AKIRIN1	192.105	0.134566	208.613	0.0296374	139.199	0.0590971	153.167	0.025531	264.606	0.134566	200.191	0.0578054
AKIRIN2	597.47	0	501.982	0	655.173	0	758.096	0	686.688	0	781.316	0
AKNA	250.859	0	811.597	0	207.219	0	600.819	0	243.385	0	674.225	0
AKNAD1	49.0199	0.0623377	41.6583	0.427273	93.3456	0.435065	62.2288	0.175325	49.5947	0.249351	62.0217	0.103896
AKR1A1	1453.8	2.33645e-08	1154.17	6.41648e-06	1060.09	0.0206714	981.982	1.86916e-07	812.165	1.23211e-06	1195.24	2.90256e-05
AKR1B1	3696.16	0	2362.19	0	1411.68	0	1067.59	0	3454.43	0	944.655	0
AKR1B10	36.0335	0.857143	40.0403	0.55974	78.5549	0.932468	49.2455	0.885714	38.5736	0.958442	52.4242	0.546753
AKR1B15	44.815	0.246753	40.3978	0.525974	96.4427	0.332468	56.2489	0.492208	47.5077	0.362338	54.4029	0.401299
AKR1C1	37.0817	0.811688	34.397	0.931169	70.8452	0.992208	49.2336	0.887013	31.8707	0.998701	44.3611	0.950649
AKR1C2	42.3776	0.349181	39.4081	0.807503	92.0041	0.498535	58.2372	0.258384	45.7732	0.425698	55.4298	0.337027
AKR1C3	37.7116	0.783117	110.501	0	76.7106	0.951948	117.88	0.0012987	480.808	0	379.691	0
AKR1C4	47.8448	0.0552673	52.4273	0.0149174	94.8375	0.30562	61.9373	0.111736	73.2769	0.0544072	71.8751	0.0215888
AKR1CL1	44.6951	0.216773	42.5445	0.307654	92.1991	0.456819	59.7814	0.199187	45.9654	0.515463	52.6773	0.554285
AKR1D1	2950.54	1.3493e-05	3025.33	0.0317389	5515.24	0.00929752	5417.65	0.0587755	2362.26	0.0485748	4568.74	0.0831472
AKR1E2	41.4671	0.481818	40.7437	0.506494	99.7143	0.231169	50.009	0.855844	44.5875	0.588312	57.7132	0.232467
AKR7A2	1570.85	0	1315.27	0	935.486	0	710	0	703.579	0	1239.05	0
AKR7A3	261.468	0.212518	212.892	0.179222	173.106	0.130912	156.982	0.0728926	144.043	0.0465719	204.601	0.0379018
AKR7L	39.9209	0.612987	42.2471	0.393506	100.094	0.218182	60.1533	0.266234	48.9475	0.280519	60.7946	0.128571
AKT1	788.918	0.000696052	760.153	2.70473e-05	561.709	0.0578054	521.534	0.0198744	751.312	0.00155211	647.981	0.00641648
AKT1S1	48.7399	0.0714286	45.8866	0.164935	103.874	0.119481	70.7401	0.0220779	58.9483	0.0103896	70.1296	0.0103896
AKT2	43.5936	0.323377	42.896	0.338961	94.0049	0.405195	59.738	0.285714	43.7562	0.646753	50.8514	0.651948
AKT3	45.3336	0.0521795	51.0591	0.0301725	101.737	0.0108836	60.1019	0.0772406	49.69	0.0543753	63.1828	0.00374146
AKTIP	195.178	0	264.376	0	170.096	3.37325e-06	175.508	8.43312e-07	338.946	0	215.884	0
ALAD	113.104	0.031954	107.069	0.0712296	117.292	0.0411356	120.61	0.000266136	133.67	0.0020244	119.835	0.0930346
ALAS1	55.5527	0.0348438	50.2762	0.00937222	98.433	0.0882756	61.8886	0.0440106	55.8554	0.0948066	56.1176	0.262069
ALAS2	47.5849	0.00836241	45.98	0.0330457	123.657	0.0555905	65.3981	0.715142	48.1649	0.206284	54.0879	0.463998
ALB	48.5843	0.187877	57.6495	0.00809917	263.382	0.0119422	70.0203	0.109901	71.9812	0.00186288	69.9705	0.00255102
ALCAM	713.791	0	427.666	0	228.106	0	316.936	0	56.328	0.0246753	70.0654	0.0103896
ALDH16A1	146.371	0	167.244	0	187.017	0	144.927	0	169.429	0	167.481	0
ALDH18A1	387.896	0	271.184	0	249.744	0	144.402	0	285.971	0	136.41	0
ALDH1A1	42.3571	0.334711	550.197	0	88.2348	0.733645	1022.48	0	43.0103	0.82233	53.2283	0.479437
ALDH1A2	51.2659	0.00178445	44.6294	0.216773	106.604	0.0461764	62.4765	0.164008	53.224	0.0907269	63.2108	0.0136018
ALDH1A3	36.9932	0.813712	35.5252	0.85053	79.4637	0.908163	57.0318	0.492238	39.6303	0.930052	46.981	0.858239
ALDH1B1	93.5064	8.43312e-07	124.049	0	118.901	0.00313797	63.1068	0.0434551	77.7429	0.000215888	58.1818	0.293557
ALDH1L1	38.233	0.741558	43.0814	0.322078	89.1087	0.580519	53.3302	0.687013	47.0434	0.406494	48.0102	0.816883
ALDH1L2	43.6264	0.207468	39.5724	0.676875	90.9787	0.521834	54.7112	0.676875	47.1399	0.335774	68.7067	0.146643
ALDH2	44.3352	0.279221	99.3541	0	103.311	0.12987	72.2134	0.0142857	143.132	0	55.1765	0.355844
ALDH3A1	43.033	0.357143	37.2445	0.78052	92.7651	0.457143	56.3728	0.487013	45.4651	0.533766	50.2524	0.688312
ALDH3A2	139.488	3.6507e-10	119.924	2.92056e-09	101.899	0.160257	73.1842	0.0171751	83.6834	0.0952531	96.8705	0.129562
ALDH3B1	40.2608	0.637092	69.4768	0.105681	112.629	0.076405	74.2485	0.346501	42.9421	0.791694	52.6126	0.55551
ALDH3B2	35.3044	0.981954	37.2251	0.949551	84.3992	0.930958	50.7186	0.972369	43.9033	0.792236	49.5196	0.882659
ALDH4A1	122.157	0.0015826	69.0067	0.0107552	170.656	0.0118205	90.8675	0.00161752	67.303	0.0414324	113.424	0.00430307
ALDH5A1	1045.85	0	738.766	0	251.66	0	827.557	0	1515.44	0	778.42	0
ALDH6A1	168.382	0	195.224	0	136.123	7.58981e-06	170.859	8.43312e-07	132.748	8.43312e-07	191.63	0
ALDH7A1	189.036	0	1288.23	0	329.495	0	119.166	8.43312e-07	385.781	0	594.825	0
ALDH8A1	48.985	0.0641122	50.2678	0.0686816	105.094	0.20188	87.7938	0.000216379	53.7674	0.216003	79.6272	0.000696052
ALDH9A1	2906.38	0	1488.15	0	1289.77	0	981.931	0	1312.83	0	1158.77	0
ALDOA	381.821	0.0113436	311.08	0.00290978	262.518	0.0864182	215.061	0.0298663	258.442	0.00942734	188.089	0.0464481
ALDOB	46.9066	0.14026	39.4043	0.605195	95.5026	0.364935	60.5487	0.246753	54.6077	0.0519481	53.3358	0.475325
ALDOC	111.453	0	314.776	0	189.502	0	130.085	0	241.025	0	215.033	0
ALG1	56.9359	0.00519481	61.7762	0.0025974	93.5297	0.427273	68.6762	0.0324675	55.6386	0.0376623	69.281	0.0142857
ALG10	79.018	0.0012987	63.1162	0.0025974	98.7346	0.25974	60.3477	0.255844	59.7034	0.00779221	54.7576	0.385714
ALG10B	135.472	3.6507e-10	111.038	2.92056e-09	102.988	0.0979616	91.0366	0.000266136	93.638	2.5161e-05	96.5359	0.0192518
ALG11	73.6686	0.102716	89.5582	0	102.281	0.0628512	206.643	0	68.158	0.00128268	132.974	0
ALG12	56.6097	0.00519481	58.9515	0.0038961	101.954	0.158442	83.0711	0.0012987	54.4918	0.0558442	71.7745	0.00909091
ALG13	237.217	0	281.431	0	187.855	8.43312e-07	262.459	0	290.135	0	233.489	0
ALG14	90.1468	8.43312e-07	139.2	0	115.993	0.0694628	84.5599	0.00103306	105.442	3.37325e-06	93.4962	0
ALG1L	51.95	0.0013493	45.813	0.0561342	94.8399	0.393396	52.2047	0.826945	49.9747	0.220207	65.1631	0.170013
ALG2	54.5713	0.000215888	61.7238	2.10828e-05	112.3	0.00303593	76.5081	2.10828e-05	64.3137	0.000215888	67.2903	0.00186288
ALG3	154.324	0	178.264	0	219.904	8.43312e-07	172.008	8.43312e-07	132.393	3.37325e-06	176.757	4.13223e-05
ALG5	1092.91	0	967.746	0	434.209	0	442.267	0	1014.23	0	673.721	0
ALG6	353.225	0	277.63	0	207.378	0	340.43	0	461.603	0	320.788	0
ALG8	386.716	0.000160257	314.408	0.000208742	217.825	0.0138482	236.494	9.12848e-05	226.936	0.000696052	221.405	1.86916e-07
ALG9	293.98	0	360.912	0	219.074	0	289.557	0	462.394	0	319.456	0
ALK	50.6903	0.0337662	48.2566	0.0766234	85.32	0.767532	63.413	0.135065	46.9708	0.411688	52.878	0.522078
ALKBH1	176.468	7.88552e-08	93.7648	6.41648e-06	132.917	0.00338092	122.037	7.88552e-05	167.803	2.33645e-08	137.298	1.56524e-05
ALKBH2	87.1008	0	194.161	0	159.368	0	96.0229	0.0012987	126.93	0	130.372	0
ALKBH3	177.297	0	254.414	0	184.071	0	169.611	0	276.83	0	115.775	0
ALKBH4	69.7924	0.0012987	70.5674	0	122.088	0.0025974	84.2814	0.0012987	80.6017	0.0025974	87.5365	0
ALKBH5	4020.58	0	3617.09	0	2565.21	0	3200.88	0	4107.99	0	4010.84	0
ALKBH6	122.573	0	121.097	0	173.743	0	191.666	0	138.827	0	181.105	0
ALKBH7	89.9124	0	105.151	0	131.14	0.0012987	110.339	0.0012987	121.003	0.0012987	138.874	0
ALKBH8	156.802	0	139.744	0	115.329	0.0194805	116.014	0.0012987	148.572	0	106.033	0
ALLC	40.9454	0.564076	40.3418	0.578508	87.3639	0.817273	57.957	0.302216	46.1462	0.462056	53.5505	0.432069
ALMS1	129.987	0	91.8858	0	131.028	0.0012987	109.728	0.0012987	88.5314	0.0025974	129.045	0
ALMS1P	51.5869	0.0233766	48.8217	0.0571429	96.8595	0.325974	63.9443	0.118182	60.7361	0.00649351	62.3176	0.0987013
ALOX12	45.1256	0.220779	41.7652	0.423377	85.1444	0.775325	52.4012	0.742857	50.943	0.168831	45.8095	0.912987
ALOX12B	39.2144	0.654545	41.5735	0.436364	82.9329	0.837662	47.2718	0.945454	39.8785	0.912987	50.0187	0.702597
ALOX12P2	45.7125	0.076405	39.7997	0.644796	94.2805	0.329419	55.1807	0.606604	46.1644	0.480709	58.9825	0.0728926
ALOX15	46.2417	0.0422365	45.1083	0.128459	97.318	0.132273	61.1559	0.0867732	52.5107	0.00400013	56.2188	0.124722
ALOX15B	41.1636	0.56504	42.08	0.393829	93.2125	0.42918	60.1878	0.344396	47.0059	0.725366	53.6939	0.669259
ALOX5	214.844	0.00234917	1410.57	0.0788552	279.796	0.0113023	1403.44	0.00550133	420.21	0.0381452	1610.02	0.0186422
ALOX5AP	96.7487	0	2694.01	0	118.287	0.00909091	1062.49	0	746.568	0	1281.39	0
ALOXE3	45.8586	0.184416	42.8287	0.344156	100.706	0.193506	58.9565	0.337662	50.4201	0.203896	54.4595	0.397403
ALPI	54.6521	0.00909091	46.2687	0.154546	118.471	0.00909091	61.5863	0.205195	55.4123	0.038961	59.6585	0.17013
ALPK1	156.717	0	124.987	0	111.902	0.0311688	144.095	0	74.0126	0.0025974	130.179	0
ALPK2	33.3871	0.966234	38.4057	0.68961	94.0548	0.403896	47.1994	0.945454	49.3516	0.262338	53.4858	0.468831
ALPK3	43.9101	0.305195	37.2389	0.78052	101.853	0.15974	57.0757	0.42987	46.267	0.471429	49.6285	0.733766
ALPL	38.1432	0.746753	39.0016	0.637662	89.9427	0.544156	51.0388	0.806493	38.9654	0.948052	58.8653	0.194805
ALPP	1319.02	0	1302.72	0	2048.63	0	3691.19	0	1161.83	0	2390.57	0
ALPPL2	48.9003	0.0649351	47.3113	0.109091	108.285	0.0636364	63.2597	0.141558	47.1569	0.394805	57.9793	0.224675
ALS2	159.672	0	233.893	0	149.623	0	169.346	0	228.863	0	165.302	0
ALS2CL	39.3215	0.730422	41.142	0.566968	90.8603	0.561181	53.6302	0.80175	44.9288	0.63808	57.145	0.270418
ALS2CR11	39.52	0.632467	39.3596	0.612987	98.9096	0.255844	52.8618	0.714286	46.4587	0.457143	48.395	0.78961
ALS2CR12	42.4341	0.398701	44.362	0.244156	88.5484	0.615584	57.8074	0.385714	40.0437	0.903896	56.047	0.301299
ALS2CR14	244.149	0	213.672	0	348.753	0	384.156	0	198.741	0	314.029	0
ALS2CR16	50.76	0.0324675	43.7574	0.271429	88.2626	0.637662	63.4212	0.135065	50.6251	0.187013	78.4815	0
ALS2CR4	709.292	0	801.405	0	336.839	0	148.896	0	1311.43	0	237.432	0
ALS2CR8	71.6937	0.0012987	57.2068	0.00649351	94.1024	0.402597	93.417	0.0012987	49.0811	0.275325	74.4791	0.00519481
ALX1	53.9178	0.0103896	49.1116	0.0532468	112.523	0.0298701	82.7991	0.0012987	62.9366	0.00519481	72.325	0.00779221
ALX3	50.0573	0.0578883	47.1317	0.359596	91.53	0.53445	63.0413	0.0923942	49.1718	0.281737	57.4075	0.275918
ALX4	41.5095	0.481818	31.8624	0.985714	94.5405	0.385714	49.5407	0.879221	44.7054	0.580519	48.5594	0.783117
AMAC1	40.9071	0.531169	42.1307	0.401299	95.5674	0.364935	47.2053	0.945454	43.021	0.705195	44.8401	0.944156
AMAC1L1	39.8829	0.615584	38.7213	0.661039	81.9415	0.863636	51.3098	0.793507	45.3806	0.545455	45.8173	0.912987
AMAC1L2	42.2555	0.452359	42.5781	0.230624	98.1369	0.128467	53.3468	0.762285	48.9486	0.176594	52.4251	0.591907
AMAC1L3	53.6108	0.012987	60.7547	0.0038961	120.592	0.00519481	78.3496	0.0025974	64.0307	0.00519481	68.1903	0.0233766
AMACR	69.9914	2.33645e-08	49.519	0.0176068	91.3586	0.336183	66.678	0.00694881	52.8789	0.0167504	69.5432	5.74854e-05
AMBN	41.4648	0.483851	44.0869	0.120158	95.4172	0.240695	61.8517	0.0619509	45.0795	0.631249	57.4125	0.102279
AMBP	41.2243	0.493507	41.8458	0.41948	91.5919	0.492208	57.1663	0.423377	48.2303	0.322078	53.2174	0.48961
AMBRA1	82.3964	0.0012987	70.1804	0	94.0579	0.403896	152.374	0	78.277	0.0025974	88.0994	0
AMD1	756.404	0	854.258	0	398.337	0	507.085	0	871.596	0	722.5	0
AMDHD1	50.0591	0.0428571	54.9539	0.00909091	89.3741	0.572727	56.3344	0.488312	52.4593	0.11039	55.9264	0.307792
AMDHD2	76.5139	0.0012987	71.4493	0	105.049	0.102597	74.2417	0.00909091	82.308	0.0025974	70.7198	0.0103896
AMELX	36.9345	0.81948	38.9579	0.64026	85.1357	0.775325	61.3697	0.212987	42.1838	0.772727	53.6661	0.45974
AMELY	40.8548	0.535065	40.7631	0.505195	100.064	0.218182	51.911	0.766234	50.1109	0.21948	54.3896	0.402597
AMFR	241.157	8.43312e-07	219.696	0	167.434	0.0028369	164.29	0.000102041	59.616	0.00667988	79.4882	3.37325e-06
AMH	67.3533	0.0012987	46.5043	0.150649	109.939	0.0415584	85.4322	0.0012987	49.4368	0.257143	141.115	0
AMHR2	40.3203	0.584416	42.1281	0.401299	96.4809	0.331169	49.553	0.879221	45.9693	0.48961	49.2135	0.749351
AMICA1	43.0765	0.353247	51.0574	0.0285714	101.487	0.167533	63.7651	0.122078	50.9053	0.168831	57.8376	0.227273
AMIGO1	47.708	0.101299	44.0433	0.255844	109.636	0.0441558	65.7858	0.0727273	54.4296	0.0571429	70.7259	0.00909091
AMIGO2	38.7336	0.694805	41.9003	0.415584	90.583	0.520779	48.712	0.905195	41.242	0.827273	52.8028	0.525974
AMIGO3	40.2867	0.590909	36.7789	0.811688	100.926	0.188312	56.4552	0.485714	47.2444	0.384416	57.3528	0.250649
AMMECR1	294.974	3.6507e-10	96.1256	8.0206e-07	152.981	3.6507e-10	157.181	3.6507e-10	195.394	9.8569e-09	95.8213	2.12909e-06
AMMECR1L	246.805	0	162.109	0	186.331	0	248.646	0	171.255	0	254.315	0
AMN	48.7501	0.0714286	43.6505	0.276623	115.099	0.0207792	59.8043	0.279221	49.9697	0.225974	60.4465	0.142857
AMN1	63.9621	0.0012987	83.7407	0	91.0902	0.506494	80.084	0.0012987	116.419	0.0012987	94.7182	0
AMOT	450.329	0	212.525	0	249.359	0	338.361	0	171.549	0	242.188	0
AMOTL1	52.7339	0.0142857	53.0988	0.012987	98.757	0.25974	64.9131	0.0974026	72.8197	0.0025974	61.9841	0.105195
AMOTL2	79.6775	0.0012987	79.6675	0	140.704	0	115.689	0.0012987	62.7783	0.00519481	109.173	0
AMPD1	35.682	0.872727	37.6462	0.753247	98.6609	0.261039	51.0658	0.806493	45.3094	0.550649	49.7134	0.725974
AMPD2	37.7765	0.912572	38.6641	0.836559	87.8722	0.783997	48.9693	0.993583	40.7691	0.95705	46.9042	0.933453
AMPD3	42.6798	0.340301	49.0074	0.0377808	93.2431	0.386702	59.862	0.138636	43.7307	0.84855	57.8297	0.133723
AMPH	40.0589	0.620306	42.0503	0.331531	75.6361	0.996862	52.9307	0.829987	41.6397	0.92511	51.3882	0.704449
AMT	220.058	0	124.325	0	153.123	0	324.57	0	101.081	0.0012987	248.872	0
AMTN	39.7964	0.616883	35.8719	0.879221	86.9352	0.693507	54.4972	0.602597	35.9717	0.98961	47.5925	0.835065
AMY1A	407.165	0.292621	441.327	0.619387	286.645	0.209994	225.249	0.190396	464.117	0.105913	219.443	0.329837
AMY1B	193.015	3.6507e-07	184.968	1.56524e-05	167.934	0.0504485	158.321	3.6507e-10	209.781	0.048427	119.547	0.00176213
AMY1C	4321.82	0	3094.64	0	2869.29	0	2241.36	0	3353.91	0	2877.49	0
AMY2A	78.8468	0.0956215	73.0683	0.0526613	121.176	0.0531466	168.088	0.0361452	58.8258	0.0524199	74.6229	0.0987138
AMY2B	90.5948	8.43312e-07	88.481	4.13223e-05	130.784	0.00378563	208.639	8.43312e-07	67.013	8.43312e-05	88.9579	8.43312e-05
AMZ1	38.0652	0.751948	50.4673	0.0337662	89.2152	0.576623	55.1932	0.561039	63.4895	0.00519481	61.3144	0.116883
AMZ2	265.186	3.37325e-06	328.777	0.00115449	201.436	0.316891	361.71	0.000337325	499.434	3.03592e-05	563.974	0
ANAPC1	398.663	0.0131195	325.421	0.0142225	206.077	0.048427	253.522	0.0376613	273.216	0.00036507	303.071	0.0406267
ANAPC10	400.211	0	354.222	0	220.222	0	248.013	0	551.718	0	345.187	0
ANAPC11	200.685	0.0215882	223.02	0.0592306	222.73	0.0436192	174.555	0.0274674	197.931	0.0203711	175.676	0.0379877
ANAPC13	621.175	0	1437.6	0	612.485	0	1019.28	0	1273.29	0	1312.63	0
ANAPC2	39.5671	0.655658	44.1526	0.139008	93.4474	0.365124	53.2955	0.691327	51.3077	0.215918	57.3752	0.155928
ANAPC4	515.639	0	473.607	0	450.94	0	650.422	0	402.762	0	475.393	0
ANAPC5	1360.19	0	1259.77	0	1003.96	0	1188.99	0	1332.4	0	1015.06	0
ANAPC7	179.29	0	133.263	0	98.2173	0.275325	110.643	0.0012987	116.933	0.0012987	103.755	0
ANG	65.2235	0.000273233	63.8089	7.58981e-06	103.438	0.376306	67.008	0.0255321	70.4295	0.0194839	85.8364	0
ANGEL1	159.685	0	186.109	0	136.304	0	170.744	0	108.909	0.0012987	140.3	0
ANGEL2	957.382	0	467.291	0	298.011	0	514.965	0	637.537	0	609.564	0
ANGPT1	49.9102	0.00425114	53.8261	0.0013493	98.2157	0.151607	65.3877	0.0153694	54.0992	0.00877382	59.2473	0.0637755
ANGPT2	38.005	0.888222	38.8917	0.80748	91.9077	0.442682	123.178	5.70422e-06	46.7805	0.459145	52.1945	0.598576
ANGPT4	39.0257	0.668831	32.6553	0.972727	79.7437	0.909091	53.3085	0.690909	39.6433	0.923377	53.299	0.483117
ANGPTL1	36.2045	0.955389	38.4216	0.809728	84.67	0.904226	48.7373	0.979213	44.7421	0.638198	46.255	0.859619
ANGPTL2	57.614	0.00519481	40.6918	0.507792	95.1159	0.371429	59.2078	0.320779	106.359	0.0012987	2168.51	0
ANGPTL3	40.6423	0.578471	40.8223	0.492238	101.546	0.0578883	59.2723	0.191074	49.0666	0.17382	56.2826	0.219346
ANGPTL4	44.516	0.483445	45.5076	0.245713	89.9224	0.767024	60.3876	0.329837	43.7655	0.732098	130.536	0.102589
ANGPTL5	37.5048	0.797403	42.9251	0.337662	92.4942	0.467533	58.9455	0.337662	44.4543	0.596104	54.6908	0.387013
ANGPTL6	94.3779	0	36.5728	0.822078	104.956	0.103896	78.3578	0.0025974	53.3918	0.0818182	73.1147	0.00779221
ANGPTL7	42.795	0.372727	36.1882	0.861039	96.4005	0.332468	59.9477	0.275325	47.0237	0.41039	53.1617	0.497403
ANK1	45.5581	0.201654	45.9098	0.383097	90.1893	0.616903	53.7642	0.661026	44.3598	0.695395	57.8982	0.417959
ANK2	41.6712	0.461798	44.9725	0.141761	85.8413	0.802449	57.8554	0.350839	41.4922	0.897284	53.465	0.445715
ANK3	46.2116	0.0820517	44.9986	0.0562174	103.448	0.014097	69.9955	0.000499282	54.053	0.00956414	65.4625	0.0259046
ANKAR	46.936	0.0415618	44.6944	0.130912	79.7119	0.972372	71.0158	0.0218595	47.0461	0.326264	65.9934	0.00425114
ANKDD1A	84.3334	0.0012987	141.327	0	107.701	0.0701299	198.011	0	141.996	0	114.248	0
ANKFN1	39.7131	0.61948	38.8733	0.644156	93.1748	0.438961	48.5258	0.907792	45.8122	0.5	43.797	0.961039
ANKFY1	187.988	1.49533e-06	125.848	1.43487e-05	164.96	0.0192518	219.293	3.6507e-10	144.53	0.000166667	216.513	3.10982e-05
ANKH	37.3742	0.875649	38.0024	0.835992	85.324	0.784934	55.1801	0.589135	43.2909	0.761322	45.5074	0.983471
ANKHD1	171.479	0.146739	156.437	0.164083	153.435	0.135129	154.062	0.0597501	159.359	0.50487	170.54	0.0481426
ANKHD1-EIF4EBP3	84.042	0.0012987	62.8266	0.0025974	111.119	0.0337662	90.8848	0.0012987	57.6869	0.0168831	86.9039	0
ANKIB1	549.724	0	341.25	0	242.084	0	568.608	0	489.542	0	612.918	0
ANKK1	45.8839	0.183117	35.2391	0.903896	82.6482	0.841558	52.1135	0.755844	41.2963	0.825974	48.2771	0.8
ANKLE1	131.867	0	74.0905	0	111.049	0.0337662	67.8267	0.0441558	61.8668	0.00519481	83.8227	0
ANKLE2	1159.06	0	726.14	0	546.687	0	1055.57	0	780.096	0	1213.49	0
ANKMY1	177.51	0.303973	129.089	0.540855	231.21	0.224409	319.759	0.162162	89.1458	0.262899	243.588	0.0424264
ANKMY2	199.238	0	189.594	0	176.032	0	216.678	0	355.436	0	351.052	0
ANKRA2	337.99	0	443.62	0	180.888	0	509.823	0	339.861	0	556.399	0
ANKRD1	42.113	0.427273	43.3896	0.297403	102.888	0.137662	62.718	0.161039	53.0473	0.0883117	58.7386	0.198701
ANKRD10	1368.22	0	424.674	0	338.053	0	950.771	0	921.897	0	1004.82	0
ANKRD11	413.316	0.27016	352.779	0.0592216	397.761	0.033396	483.651	0.0789644	470.031	0.00389948	594.014	0.0218595
ANKRD12	252.956	0	220.513	0	176.473	0	358.896	0	285.391	0	308.275	0
ANKRD13A	1253.21	0	1088.36	0	442.587	0	826.89	0	1381.64	0	1216.34	0
ANKRD13B	60.7834	0.0025974	58.5113	0.0038961	126.586	0.0012987	74.28	0.00909091	69.9171	0.0038961	71.1736	0.00909091
ANKRD13C	234.5	0	186.87	0	154.747	0	170.006	0	381.925	0	207.363	0
ANKRD13D	52.1342	0.262558	50.953	0.435078	109.861	0.36287	94.1683	0.225167	58.8144	0.220783	78.732	0.295876
ANKRD16	125.832	0	77.9001	4.56338e-08	165.085	0	117.701	9.8569e-09	458.009	0	148.846	0
ANKRD17	428.474	3.6507e-10	342.051	1.56524e-05	180.619	0.0211597	215.619	3.6507e-10	373.124	4.56338e-08	252.694	2.50402e-06
ANKRD18A	42.9573	0.347583	39.2895	0.71041	97.9977	0.194299	53.6877	0.719237	41.4779	0.867755	52.1127	0.616903
ANKRD18B	45.282	0.108687	41.5772	0.385374	97.5153	0.211672	62.3899	0.0610229	49.2759	0.139008	58.2874	0.0918367
ANKRD19	42.1174	0.427273	32.9716	0.966234	90.297	0.52987	48.8415	0.901299	41.83	0.794805	45.9912	0.906493
ANKRD2	43.6646	0.318182	38.1176	0.722078	89.1665	0.577922	56.1823	0.5	47.6264	0.353247	52.6362	0.538961
ANKRD20A1	133.918	0.000272802	48.3669	0.016858	124.138	0.019677	60.5772	0.1043	89.2932	0.0192513	110.419	0.0638975
ANKRD20A2	40.6714	0.557143	34.7955	0.920779	85.4362	0.757143	51.3169	0.793507	38.2591	0.966234	49.0095	0.761039
ANKRD20A3	42.9639	0.385374	42.5728	0.28959	99.5611	0.128268	57.5303	0.501298	46.6845	0.388802	53.0887	0.556734
ANKRD20A4	38.5893	0.707792	40.3663	0.531169	83.033	0.837662	52.8761	0.712987	43.3892	0.677922	56.6323	0.271429
ANKRD20B	40.0224	0.77105	39.553	0.773088	91.7436	0.560785	54.0676	0.807378	43.7309	0.792904	52.0094	0.770368
ANKRD21	38.8309	0.685714	37.0024	0.8	101.14	0.180519	60.3366	0.258442	51.7733	0.12987	54.113	0.420779
ANKRD22	52.3238	0.00334711	51.4526	0.0610229	108.054	0.0109597	72.9838	0.0129668	58.881	0.00965509	64.9764	0.0273233
ANKRD23	68.368	0.0642402	55.8657	0.0115441	98.0068	0.192683	74.4476	0.0364851	60.7647	0.00474363	76.9831	0.0758981
ANKRD24	41.2381	0.516741	41.3233	0.502594	98.0332	0.187081	55.7271	0.554285	48.2924	0.271116	56.1546	0.456819
ANKRD26	81.0977	0.0012987	83.4793	0	142.141	0	110.934	0.0012987	68.0009	0.0038961	116.591	0
ANKRD27	203.151	0	235.545	0	156.429	0	156.916	0	169.689	0	168.771	0
ANKRD28	156.523	8.43312e-07	443.307	0	150.528	1.3493e-05	210.783	0	114.276	3.37325e-06	116.502	0
ANKRD29	49.7392	0.047368	55.6195	0.00437173	82.8677	0.94687	62.5784	0.0704343	63.368	0.0246593	48.0519	0.931982
ANKRD30A	37.1727	0.921145	37.4511	0.92464	83.6003	0.9231	51.6178	0.891669	39.1416	0.991096	51.82	0.707379
ANKRD30B	2134.83	0	1769.2	0	2585.34	0	3893.82	0	1848.35	0	2608.24	0
ANKRD31	41.0532	0.516883	41.372	0.453247	93.3381	0.435065	51.7782	0.771429	40.9873	0.838961	54.7303	0.385714
ANKRD32	444.354	0	204.905	0	160.841	8.43312e-07	209.016	0	192.587	0	137.735	0
ANKRD33	78.2652	0.0012987	86.9229	0	118.454	0.00909091	96.6034	0.0012987	116.302	0.0012987	104.713	0
ANKRD34A	56.5178	0.00519481	40.8738	0.5	102.244	0.150649	60.4954	0.248052	52.6519	0.101299	61.7569	0.11039
ANKRD34B	36.0221	0.858441	32.0758	0.984416	83.4078	0.823377	47.9055	0.925974	38.5102	0.962338	41.4728	0.987013
ANKRD34C	45.0748	0.223377	47.3238	0.109091	108.108	0.0649351	71.8991	0.0155844	51.2064	0.161039	60.3353	0.144156
ANKRD35	47.3471	0.0337325	45.3089	0.0694628	107.086	0.0885276	64.3473	0.033396	51.3449	0.0651746	62.3716	0.0238017
ANKRD36	107.379	0.0944805	70.089	0.174121	126.632	0.0551233	118.289	0.148305	60.781	0.128459	116.127	0.0608595
ANKRD36B	226.494	8.43312e-07	154.708	0	210.908	0.00178445	236.119	8.43312e-07	107.379	7.58981e-06	234.621	0
ANKRD37	107.184	0	167.567	0	124.651	0.0012987	141.818	0	97.0283	0.0012987	96	0
ANKRD38	55.7424	0.00779221	46.3781	0.151948	116.765	0.0103896	65.4276	0.0844156	51.0154	0.167533	69.7317	0.0116883
ANKRD39	182.085	0	177.215	0	217.788	0	138.519	0	238.981	0	153.23	0
ANKRD40	128.839	0	129.613	0	161.662	0	166.917	0	129.458	0	135.917	0
ANKRD41	203.911	0	156.34	0	161.705	0.0111528	93.7081	0.0153694	100.001	1.3493e-05	127.008	3.37325e-06
ANKRD42	41.2193	0.493507	37.814	0.736364	79.1452	0.925974	54.2698	0.618182	40.139	0.898701	47.7043	0.825974
ANKRD43	41.9425	0.438961	46.0496	0.15974	97.3344	0.307792	59.9296	0.275325	51.0862	0.164935	53.04	0.507792
ANKRD44	66.5724	0.0123469	60.0699	0.128926	112.539	0.12306	140.463	8.43312e-07	56.0949	0.0694628	95.6946	0.130249
ANKRD45	44.8151	0.246753	42.3859	0.372727	95.3775	0.364935	61.8635	0.198701	51.6131	0.138961	52.6394	0.538961
ANKRD46	314.425	0	244.656	0	190.665	0	190.71	0	251.162	0	267.392	0
ANKRD47	53.6549	0.012987	59.2061	0.0038961	108.223	0.0649351	67.9294	0.0441558	54.0532	0.0623377	80.7674	0
ANKRD49	365.375	0	313.195	0	181.19	0	451.627	0	338.783	0	352.262	0
ANKRD5	40.5805	0.602377	43.6703	0.228284	82.9544	0.955722	52.6969	0.86088	43.2312	0.837199	49.8047	0.770158
ANKRD50	130.304	0	139.097	0	99.7516	0.231169	122.002	0.0012987	226.404	0	244.201	0
ANKRD52	68.4048	0.0012987	56.4554	0.00779221	108.274	0.0636364	76.307	0.0025974	70.0986	0.0038961	72.9413	0.00779221
ANKRD53	50.5753	0.0363636	46.5877	0.146753	102.666	0.144156	61.8133	0.198701	46.1122	0.476623	62.0954	0.102597
ANKRD54	198.275	0	140.855	0	153.566	0	167.275	0	159.315	0	183.847	0
ANKRD55	35.1717	0.9	37.333	0.775325	80.0685	0.9	59.2107	0.319481	44.4467	0.597403	46.9926	0.867533
ANKRD56	44.3191	0.280519	40.0974	0.551948	99.0898	0.251948	61.6784	0.203896	41.6124	0.807792	53.6798	0.45974
ANKRD57	37.6234	0.790909	41.1992	0.47013	95.4176	0.364935	57.4877	0.405195	41.3345	0.820779	48.9828	0.761039
ANKRD58	42.7312	0.375325	39.6471	0.590909	97.4559	0.303896	59.339	0.303896	42.1451	0.775325	58.2403	0.212987
ANKRD6	50.17	0.01606	49.4338	0.111736	105	0.105681	61.4616	0.12306	73.2677	0.000189745	79.9169	0.0102041
ANKRD7	44.5598	0.163265	47.4957	0.0539796	107.892	0.0113476	59.5508	0.198368	56.1148	0.022406	57.109	0.197551
ANKRD9	61.7502	0.202479	72.787	0.0493878	157.262	0.0368367	68.3206	0.0907269	140.283	0.0111528	119.431	0.000709226
ANKS1A	359.501	0	183.66	0	266.117	0	506.512	0	170.968	0	364.7	0
ANKS1B	43.2638	0.236922	42.5639	0.220568	93.9959	0.426295	55.9883	0.536002	47.6887	0.223638	55.6252	0.227506
ANKS3	70.8312	0.0012987	61.032	0.0038961	121.4	0.0025974	84.074	0.0012987	65.3788	0.00519481	72.3084	0.00779221
ANKS4B	40.2937	0.590909	41.8696	0.418182	83.0312	0.837662	55.3433	0.554546	46.5721	0.446753	51.1848	0.62987
ANKS6	48.1229	0.0883117	49.8429	0.0467533	91.4229	0.501299	52.4505	0.74026	52.5074	0.109091	58.8638	0.194805
ANKZF1	95.514	0.000713028	74.3181	0.0178986	126.036	0.07013	189.696	0.00238727	74.9983	0.0313107	125.761	0.0237167
ANLN	509.243	0	186.444	0	199.217	0	132.201	0	375.479	0	223.053	0
ANO1	46.8676	0.14026	38.0991	0.722078	95.6496	0.361039	62.4212	0.168831	83.6305	0.0025974	157.516	0
ANO10	45.7083	0.192208	115.851	0	99.253	0.245454	60.3567	0.255844	72.063	0.0025974	80.4374	0
ANO2	44.2605	0.283117	56.3752	0.00779221	98.0558	0.283117	71.9149	0.0155844	65.2495	0.00519481	158.327	0
ANO3	36.2802	0.848052	38.4062	0.68961	89.9626	0.544156	45.2999	0.975325	44.5947	0.587013	44.3281	0.950649
ANO4	38.1685	0.746753	39.3808	0.606494	85.955	0.744156	55.5526	0.541558	46.8813	0.415584	47.4743	0.838961
ANO5	34.8119	0.915584	37.0609	0.797403	93.365	0.433766	53.8762	0.653247	39.4875	0.928571	47.6138	0.832468
ANO6	277.36	0	304.733	0	191.921	0	272.572	0	228.784	0	346.709	0
ANO7	43.6568	0.244104	40.7876	0.510713	92.7846	0.494156	54.6797	0.688077	42.1001	0.939592	47.0418	0.969742
ANO8	118.111	0	119.329	0	132.855	0.0012987	111.556	0.0012987	110.384	0.0012987	179.352	0
ANO9	52.7659	0.0614036	45.0372	0.229843	95.9956	0.253015	60.1019	0.207764	47.263	0.364709	63.4906	0.0587724
ANP32A	169.564	0	145.099	0	178.19	0	119.696	0.0012987	138.699	0	137.023	0
ANP32B	8983.1	0	9064.11	0	3937.9	0	5531.12	0	7324.99	0	5762.81	0
ANP32C	99.3106	0.158843	94.419	0.310718	113.797	0.284669	84.0602	0.409689	101.802	0.343265	90.4554	0.357397
ANP32D	36.903	0.81948	42.3378	0.38052	95.4352	0.364935	59.3884	0.302597	43.6791	0.658442	55.1221	0.357143
ANP32E	66.7238	0.0012987	53.2426	0.012987	98.5513	0.264935	64.3469	0.11039	50.8822	0.168831	71.9597	0.00909091
ANPEP	42.6163	0.38052	44.4677	0.24026	95.604	0.361039	72.613	0.012987	48.1776	0.323377	55.5139	0.331169
ANRIL	41.5977	0.474026	50.018	0.0415584	105.46	0.0987013	54.594	0.601299	47.4555	0.367532	72.076	0.00909091
ANTXR1	45.3771	0.0561332	106.637	0.0013668	98.9559	0.0727831	65.7263	0.0315832	53.8493	0.00326865	62.0749	0.0266643
ANTXR2	38.979	0.672727	468.177	0	135.398	0.0012987	646.392	0	49.425	0.257143	592.799	0
ANTXRL	37.3932	0.798701	40.6446	0.51039	101.962	0.158442	57.2048	0.41948	48.3411	0.316883	48.7743	0.771429
ANUBL1	82.0174	0.0012987	46.4848	0.150649	82.9839	0.837662	68.8274	0.0324675	59.9955	0.00779221	71.9137	0.00909091
ANXA1	37.8655	0.767532	144.183	0	81.4929	0.872727	596.223	0	45.2681	0.553247	50.7157	0.661039
ANXA10	41.7565	0.451948	45.767	0.17013	91.268	0.503896	64.046	0.116883	69.9339	0.0038961	51.742	0.590909
ANXA11	150.577	3.6507e-10	148.917	4.85909e-07	160.973	8.2864e-05	374.078	3.6507e-10	133.504	0.00141278	345.121	0
ANXA13	42.5854	0.27548	38.4148	0.8626	95.3451	0.296969	58.8499	0.23534	46.0034	0.474688	55.5798	0.219804
ANXA2	406.837	2.92056e-09	2276.62	0	472.432	4.85909e-07	771.424	3.6507e-10	524.305	6.30842e-07	177.834	0.000434805
ANXA2P1	447.577	8.43312e-07	2193.7	0	447.321	1.3493e-05	657.812	8.43312e-07	493.271	8.43312e-07	210.353	8.43312e-05
ANXA2P2	12659	0	12247.9	0	27978.4	0	16158.1	0	13405.7	0	17417.8	0
ANXA2P3	48.6887	0.074026	100.262	0	91.3215	0.502597	66.0696	0.0688312	51.2287	0.15974	52.7479	0.532467
ANXA3	40.6237	0.562338	38.565	0.68052	80.6318	0.888312	52.141	0.755844	40.7068	0.850649	51.0163	0.637662
ANXA4	291.625	0	181.32	0	123.194	0.0012987	240.972	0	191.692	0	91.9065	0
ANXA5	251.976	0	1260.64	0	91.1657	0.503896	82.3846	0.0012987	43.8175	0.641559	680.515	0
ANXA6	74.8996	3.37325e-06	131.44	0	115.284	0.0182231	91.7551	7.58981e-06	64.2208	0.000485748	73.1484	0.00170771
ANXA7	639.602	0.380826	627.458	0.0656443	267.501	0.449401	517.62	0.185496	683.87	0.335774	432.554	0.466804
ANXA8	37.199	0.89432	40.8611	0.503888	99.0131	0.122416	53.3081	0.784082	48.4413	0.239576	53.4273	0.450633
ANXA8L1	47.381	0.118182	50.8163	0.0285714	92.2862	0.477922	70.5133	0.0233766	57.8781	0.0142857	56.8781	0.262338
ANXA8L2	42.6897	0.376623	41.5034	0.441559	89.4031	0.57013	59.1715	0.322078	47.2014	0.388312	54.7903	0.385714
ANXA9	37.7606	0.781818	31.7976	0.985714	74.2911	0.976623	43.0316	0.992208	45.0337	0.566234	45.1671	0.931169
AOAH	55.2256	0.00909091	45.8647	0.168831	78.8433	0.931169	68.5065	0.0350649	46.6835	0.437662	54.6142	0.38961
AOC2	49.1887	0.0038345	45.7854	0.0216556	100.593	0.036	64.1812	0.0413916	51.7526	0.0132392	58.9021	0.0492866
AOC3	43.273	0.344156	42.6921	0.349351	86.3802	0.722078	67.5854	0.048052	51.0037	0.167533	56.0623	0.301299
AOF2	1338.61	0	1352.76	0	844.457	0	610.733	0	2004.59	0	985.102	0
AOX1	126.337	0	102.42	0	79.5721	0.918182	58.3961	0.354545	54.8951	0.048052	65.7138	0.0493507
AOX2P	71.1783	0.0012987	49.9423	0.0428571	118.816	0.00779221	216.3	0	62.3747	0.00519481	169.812	0
AP1B1	353.042	8.43312e-07	364.577	0	236.839	0.0637755	504.426	8.43312e-07	1225.91	0	491.869	0
AP1G1	157.464	0	167.114	0	157.029	0	176.679	0	233.653	0	208.392	0
AP1G2	198.71	0.485816	152.931	0.356299	195.149	0.45434	431.723	0.219346	92.0207	0.0963434	251.637	0.0218595
AP1GBP1	59.2604	0.0288624	52.9689	0.029806	106.03	0.136283	88.2395	0.00128268	53.8287	0.323124	84.553	0.000709226
AP1M1	810.957	0	715.905	0	710.75	0	998.095	0	768.161	0	814.561	0
AP1M2	40.1839	0.601299	43.7573	0.271429	88.2882	0.632467	51.599	0.781818	52.7713	0.0974026	59.7714	0.163636
AP1S1	80.5733	2.92056e-09	88.864	0	89.4305	0.657434	66.8555	0.00775918	79.9948	7.88552e-08	96.9659	7.88552e-08
AP1S2	1254.69	0	694.691	0	511.32	0	891.044	0	415.539	0	651.656	0
AP1S3	41.2223	0.493507	46.0168	0.15974	86.4794	0.71948	60.7254	0.241558	52.499	0.109091	52.9661	0.516883
AP2A1	51.2084	0.0562174	53.288	0.00262451	99.6685	0.120975	66.7184	0.0244318	58.5779	0.0128824	62.3569	0.0177523
AP2A2	82.9947	0.0012987	72.7776	0	141.348	0	96.2753	0.0012987	66.7372	0.0038961	101.27	0
AP2B1	90.7827	8.43312e-07	92.7014	0	114.248	0.00121774	107.841	3.37325e-06	106.951	3.37325e-06	98.1837	0
AP2M1	161.891	0	350.8	0	293.566	0	328.823	0	319.413	0	310.624	0
AP2S1	1676.03	0	2283.75	0	2572.44	0	1474.28	0	1953.25	0	1576.31	0
AP3B1	2259.84	0	1973.65	0	593.024	0	755.756	0	1823.25	0	1114.5	0
AP3B2	39.7693	0.618182	38.9629	0.638961	87.9882	0.655844	54.94	0.574026	43.0306	0.705195	48.3199	0.798701
AP3D1	141.814	0.089557	142.306	0.0218226	151.519	0.0620735	159.762	0.0315242	164.565	0.0429502	168.249	0.140275
AP3M1	360.223	0.150347	299.297	0.0108758	183.71	0.00485984	255.254	0.0812446	313.624	0.13177	188.79	0.149742
AP3M2	289.86	0	251.348	0	205.529	0	330.8	0	288.572	0	452.966	0
AP3S1	481.738	0	696.929	0	384.158	0	364.464	0	846.777	0	325.898	0
AP3S2	74.2718	0.0012987	54.9527	0.00909091	99.1438	0.249351	72.6054	0.012987	81.6226	0.0025974	79.5097	0
AP4B1	539.287	0	371.451	0	412.207	0	672.548	0	266.608	0	558.75	0
AP4E1	390.791	0	333.227	0	216.164	0	283.47	0	395.184	0	399.759	0
AP4M1	75.6337	0.0012987	90.2102	0	134.251	0.0012987	133.373	0	72.74	0.0025974	105.567	0
AP4S1	42.7672	0.374026	41.1076	0.474026	95.1987	0.368831	64.5222	0.107792	49.4202	0.257143	53.7362	0.453247
APAF1	223.29	1.3493e-05	289.752	7.58981e-06	192.335	0.0131768	217.93	4.13223e-05	129.478	0.00929752	427.077	0
APBA1	42.5811	0.405	37.6893	0.755908	92.984	0.402666	51.2322	0.867755	48.691	0.445715	53.4534	0.49095
APBA2	39.7542	0.618182	39.0689	0.636364	76.8466	0.950649	47.8697	0.925974	45.2255	0.554546	49.9303	0.705195
APBA2BP	48.5939	0.139694	43.87	0.22891	96.3446	0.269206	60.3069	0.431123	49.8598	0.129587	50.4688	0.776332
APBA3	126.529	0	102.365	0	188.061	0	213.706	0	90.2044	0.0025974	181.41	0
APBB1	40.7946	0.575628	37.8287	0.891181	87.0286	0.746167	55.8479	0.522394	40.7213	0.921538	47.372	0.884194
APBB1IP	2175.42	0	2444.96	0	2146.68	0	1650.39	0	3241.11	0	3417.66	0
APBB2	63.5088	0.00729381	49.0425	0.0140336	94.9718	0.282713	57.6662	0.338975	96.3212	0.0552673	60.3746	0.0477686
APBB3	142.896	0	186.998	0	346.716	0	342.976	0	159.375	8.43312e-07	321.401	0
APC	45.6679	0.196104	47.9976	0.0857143	96.7501	0.328571	59.3765	0.302597	48.0146	0.327273	55.358	0.344156
APC2	41.2226	0.493507	38.1841	0.715584	79.5132	0.918182	55.497	0.546753	47.6033	0.355844	60.0023	0.153247
APCDD1	203.453	0	48.2696	0.0766234	179.302	0	115.396	0.0012987	182.021	0	380.501	0
APCDD1L	38.4911	0.71948	44.3961	0.24026	83.8752	0.807792	54.1447	0.627273	45.035	0.566234	50.9875	0.64026
APCS	46.5742	0.153247	45.0982	0.2	103.514	0.125974	62.085	0.184416	46.98	0.41039	58.0554	0.220779
APEG1	42.4831	0.394805	46.3064	0.154546	92.0203	0.487013	70.412	0.0246753	49.1326	0.272727	61.1048	0.123377
APEH	871.517	0	631.717	0	902.857	0	455.812	0	330.527	0	695.65	0
APEX1	2759.29	0	3151.93	0	1447.1	0	1319.77	0	1588.85	0	1997.34	0
APEX2	420.679	0	242.344	0	293.503	0	255.798	0	297.439	0	221.486	0
APH1A	439.51	0	463.532	0	265.68	0	366.832	0	507.514	0	412.353	0
APH1B	83.7284	0.0012987	90.3816	0	122.983	0.0012987	101.755	0.0012987	109.143	0.0012987	78.1236	0
API5	1441.83	0	1267.27	0	450.736	0	562.565	0	1342.68	0	791.485	0
APIP	790.534	0	397.063	0	349.141	0	236.946	0	416.224	0	344.957	0
APITD1	311.933	0	312.471	0	218.609	0.000446112	151.305	3.37325e-06	211.887	8.43312e-07	230.35	0
APLF	43.5306	0.260698	42.3465	0.288603	89.4585	0.665289	62.4172	0.0680182	48.6033	0.368461	57.3323	0.183917
APLN	43.4313	0.333766	52.1542	0.0168831	102.077	0.158442	53.8926	0.651948	46.9938	0.41039	56.3568	0.281818
APLNR	35.8971	0.866234	35.978	0.876623	101.343	0.172727	58.9435	0.337662	42.8678	0.712987	59.4148	0.177922
APLP1	41.2838	0.498702	42.6992	0.250485	85.3173	0.829987	57.3039	0.358496	49.035	0.176897	59.3353	0.229789
APLP2	109.539	8.43312e-07	63.9699	0.000485748	102.718	0.364015	70.8508	0.0232383	125.667	3.37325e-06	106.24	3.03592e-05
APM-1	41.0771	0.511688	43.6389	0.277922	94.1025	0.402597	61.0304	0.223377	46.1245	0.476623	57.5431	0.245454
APOA1	71.3679	0.0012987	57.8525	0.0038961	108.879	0.0571429	70.5427	0.0233766	54.4387	0.0558442	69.1613	0.0155844
APOA1BP	1173.72	0	639.422	0	472.204	0	492.474	0	960.596	0	650.521	0
APOA2	45.4052	0.203896	45.4061	0.180519	89.425	0.567532	61.7896	0.198701	45.9824	0.487013	56.4482	0.277922
APOA4	43.4766	0.331169	44.4148	0.24026	84.0263	0.806493	53.9583	0.645455	44.22	0.61948	53.2392	0.48961
APOA5	41.6575	0.466234	44.6359	0.235065	82.7748	0.841558	51.3402	0.793507	49.6872	0.245454	54.6784	0.387013
APOB	39.3485	0.642857	36.2042	0.858441	104.62	0.112987	58.6436	0.345454	46.7582	0.428571	53.421	0.472727
APOB48R	50.7158	0.0337662	45.3964	0.180519	79.712	0.909091	58.5842	0.346753	40.6291	0.85974	50.8814	0.651948
APOBEC1	41.0075	0.522078	41.551	0.438961	108.92	0.0558442	63.4844	0.132467	46.8738	0.415584	54.5489	0.393506
APOBEC2	42.3711	0.401299	39.0646	0.636364	85.1555	0.775325	49.3463	0.883117	94.9918	0.0025974	79.2521	0
APOBEC3A	41.421	0.484416	39.5078	0.598701	102.038	0.158442	58.632	0.346753	43.9884	0.633766	68.583	0.0233766
APOBEC3B	57.3296	0.00519481	96.8281	0	97.0864	0.316883	58.7551	0.342857	57.4991	0.0168831	76.041	0.0025974
APOBEC3C	170.076	0	127.015	0	181.288	0	147.36	0	81.1563	0.0025974	124.297	0
APOBEC3D	90.8252	0.0610229	69.8956	0.445715	115.274	0.5	129.657	0.492238	50.9941	0.464297	82.0818	0.458061
APOBEC3F	117.348	0.00057172	112.061	0.00115207	115.461	0.0571577	134.489	0.00126931	66.6813	0.00106874	97.1881	0.000734727
APOBEC3G	334.55	0	249.156	0	208.979	0	241.602	0	114.41	3.37325e-06	192.882	0
APOBEC3H	55.7067	0.00779221	37.9209	0.733766	95.7272	0.35974	153.857	0	43.3206	0.684416	70.3947	0.0103896
APOBEC4	43.5754	0.323377	38.4117	0.68961	100.171	0.214286	53.1312	0.7	45.6793	0.51039	56.8074	0.264935
APOC1	39.6717	0.623377	60.9971	0.0038961	114.801	0.0207792	80.0733	0.0012987	61.2011	0.00649351	62.2147	0.101299
APOC2	47.728	0.101299	52.0144	0.0181818	106.271	0.0857143	67.6737	0.0454546	50.9469	0.168831	66.4992	0.0376623
APOC3	41.2509	0.492208	38.1283	0.722078	96.6973	0.328571	50.9043	0.812987	45.4621	0.533766	50.4679	0.674026
APOC4	48.1045	0.0883117	43.4224	0.294805	99.8145	0.227273	53.4422	0.675325	50.2772	0.211688	69.25	0.0142857
APOD	30.5734	0.997403	33.5545	0.950649	74.5772	0.971429	46.4171	0.961039	48.7064	0.296104	53.6354	0.461039
APOE	46.1385	0.174026	44.6072	0.235065	345.648	0	52.7112	0.724675	52.5465	0.106494	100.486	0
APOF	42.6904	0.376623	41.3729	0.451948	108.355	0.0623377	74.6437	0.00779221	44.5954	0.587013	55.1801	0.355844
APOH	37.1695	0.811688	29.2161	1	84.6775	0.78961	42.1515	0.996104	38.1488	0.967533	46.1869	0.898701
APOL1	40.2664	0.618039	39.0224	0.726008	88.0266	0.741174	63.4368	0.130912	44.0665	0.635985	59.8134	0.186288
APOL2	43.2263	0.236513	43.2342	0.349415	87.9601	0.731165	68.4839	0.11926	45.6524	0.624442	59.1086	0.382404
APOL3	89.9896	0.125219	72.3874	0.243301	110.717	0.491234	278.251	0.0224992	71.3	0.23534	154.294	0.16089
APOL4	41.9355	0.416773	45.4956	0.263519	101.872	0.235102	59.1508	0.358496	47.7529	0.425114	57.2276	0.12565
APOL5	40.0791	0.603896	38.389	0.692208	82.6763	0.841558	50.3539	0.837662	44.6951	0.580519	52.1187	0.564935
APOL6	63.8853	0.0012987	46.8881	0.132467	103.155	0.133766	82.6443	0.0012987	54.1995	0.0584416	77.0628	0.0012987
APOLD1	141.476	0	330.378	0	112.366	0.0298701	200.321	0	101.332	0.0012987	96.1984	0
APOM	85.3831	0.0012987	93.6321	0	112.971	0.0285714	60.8131	0.238961	97.035	0.0012987	97.2522	0
APOO	305.437	0	332.779	0	242.648	0	204.904	0	273.24	0	214.101	0
APOOL	138.231	0	108.436	0	99.2019	0.248052	99.6422	0.0012987	96.2555	0.0012987	89.3133	0
APP	130.964	1.70327e-05	138.615	0.000696052	120.296	0.000119929	101.981	0.0396216	153.403	0.00498391	145.981	0.0383886
APPBP2	235.729	8.43312e-07	278.556	0	173.405	0.000446112	189.082	8.43312e-07	186.045	7.58981e-06	354.689	0
APPL1	541.812	0	374.726	0	257.13	0	291.629	0	332.252	0	279.326	0
APPL2	219.981	0	313.052	0	162.149	0	277.374	0	191.388	0	315.817	0
APRIN	36.5007	0.836364	39.3812	0.606494	96.5197	0.331169	57.4922	0.405195	43.0343	0.705195	56.3443	0.284416
APRT	338.985	0	347.637	0	405.783	0	538.75	0	163.505	0	300.184	0
APTX	307.652	0.161526	276.214	0.0214895	250.026	0.124683	222.208	0.100721	199.633	0.0984179	221.92	0.0757429
AQP1	44.3334	0.163265	47.2695	0.0379018	103.181	0.087982	65.0187	0.0174869	48.7403	0.187081	57.0178	0.185496
AQP10	42.6133	0.38052	37.2624	0.78052	99.4698	0.236364	62.0982	0.184416	48.1013	0.325974	51.5804	0.6
AQP11	47.2185	0.127273	45.2194	0.192208	97.6071	0.298701	58.3596	0.355844	54.557	0.0519481	58.2842	0.211688
AQP12A	45.3267	0.211688	41.3962	0.451948	93.1514	0.44026	65.3524	0.0857143	46.6508	0.438961	60.7689	0.12987
AQP12B	40.1713	0.601299	37.8503	0.736364	79.5372	0.918182	56.3315	0.488312	53.3071	0.0844156	54.0488	0.424675
AQP2	37.9446	0.762338	44.2422	0.248052	97.0607	0.316883	53.7491	0.662338	48.2544	0.320779	62.4878	0.0961039
AQP3	41.4725	0.481818	44.9543	0.207792	70.7406	0.992208	56.2774	0.490909	48.2966	0.320779	37.8704	1
AQP4	38.703	0.75135	40.466	0.557956	85.3212	0.841888	50.8314	0.869751	43.2438	0.807317	49.7594	0.802449
AQP5	31.4945	0.98961	30.5628	0.994805	73.8594	0.979221	45.8759	0.972727	51.732	0.12987	40.9879	0.98961
AQP6	40.4947	0.568878	39.3726	0.706443	88.3555	0.730793	54.7288	0.619174	43.3328	0.80489	50.5964	0.683109
AQP7	45.784	0.188312	39.2943	0.616883	86.7354	0.702597	57.4619	0.405195	42.0566	0.781818	58.5189	0.207792
AQP7P1	49.748	0.0467533	52.0117	0.0181818	73.7528	0.980519	59.2385	0.315584	51.0007	0.167533	48.883	0.766234
AQP7P2	40.6095	0.706512	36.8784	0.951325	87.2078	0.895342	54.7582	0.716814	44.8269	0.700249	59.1266	0.0219018
AQP8	44.2165	0.288312	42.4154	0.37013	86.4856	0.718182	53.0833	0.701299	87.9252	0.0025974	54.6811	0.387013
AQP9	35.7428	0.872727	32.4583	0.979221	84.3312	0.798701	52.4238	0.741558	40.8073	0.846753	49.1371	0.751948
AQR	252.073	0	177.214	0	185.435	0.00052707	165.687	8.43312e-07	196.168	3.37325e-06	204.763	0
AR	42.4138	0.386265	39.5082	0.734604	88.0032	0.741239	53.9809	0.766237	50.4645	0.259586	48.9568	0.924257
ARAF	471.636	0	521.453	0	448.592	0	665.22	0	462.197	0	501.492	0
ARAP1	109.384	0	113.978	0	135.301	0.0012987	195.032	0	73.6956	0.0025974	98.5946	0
ARAP2	79.5669	8.43312e-07	138.034	0	106.084	0.0379018	451.27	0	98.8886	7.58981e-06	196.763	0
ARAP3	43.3629	0.22891	185.94	0	103.901	0.0656443	62.0141	0.0810423	44.5604	0.650248	229.042	0
ARC	43.4425	0.333766	55.5354	0.00909091	89.8662	0.549351	55.8251	0.528571	42.4836	0.745455	55.2368	0.351948
ARCN1	1399.83	0	1025.54	0	546.372	0	763.341	0	1456.02	0	926.401	0
ARD1A	433.568	0	309.953	0	397.692	0	431.127	0	331.41	0	335.107	0
ARD1B	37.8372	0.77013	37.6155	0.75974	96.9698	0.319481	54.5523	0.601299	46.2843	0.471429	48.6431	0.78052
AREG	39.5818	0.627273	32.7474	0.971429	86.4815	0.71948	45.3621	0.975325	37.3854	0.975325	47.7826	0.824675
AREGB	38.7434	0.694805	36.3772	0.848052	88.3756	0.628571	59.7383	0.285714	39.9203	0.911688	49.5682	0.733766
ARF1	974.633	0.0019232	792.749	2.66136e-07	377.538	0.0984179	661.691	0.000186916	821.993	4.44181e-06	661.757	0.00179359
ARF3	294.399	0	443.766	0	208.363	0	243.584	0	241.669	0	249.643	0
ARF4	860.355	0	724.871	0	354.639	0	416.468	8.43312e-07	628.915	0	729.777	0
ARF5	540.726	0	529.02	0	726.099	0	416.4	0	779.197	0	506.268	0
ARF6	64.8173	0.0012987	73.4157	0	97.4183	0.303896	82.2578	0.0012987	60.0215	0.00779221	93.2897	0
ARFGAP1	71.3076	0.00877382	100.712	0.0013493	161.379	0.0364851	157.987	0.00745151	125.548	0.00793473	236.356	0
ARFGAP2	308.297	0	285.056	0	380.765	0	318.962	0	263.225	0	374.633	0
ARFGAP3	265.342	0.318962	573.897	0.00877382	208.133	0.353018	254.425	0.372934	348.588	0.279791	295.714	0.0738877
ARFGEF1	507.053	0	367.995	0	185.375	0	327.497	0	587.079	0	430.713	0
ARFGEF2	111.247	0	132.296	0	122.377	0.0025974	104.136	0.0012987	111.147	0.0012987	86.8166	0
ARFIP1	137.899	0.00605337	81.8231	0.0161952	107.578	0.0832722	91.7573	0.0310982	65.494	0.136262	148.681	0.0952531
ARFIP2	54.5633	0.00909091	59.7477	0.0038961	107.13	0.0753247	67.7564	0.0441558	60.5852	0.00649351	60.1591	0.145454
ARFRP1	45.6736	0.196104	48.2279	0.0779221	101.467	0.17013	56.1708	0.501299	42.0292	0.783117	64.1914	0.0662338
ARG1	41.5947	0.474026	41.4509	0.449351	89.7413	0.555844	55.4849	0.546753	44.991	0.57013	48.1947	0.803896
ARG2	49.4435	0.0506494	58.5956	0.0038961	90.9964	0.507792	61.253	0.216883	58.7078	0.0103896	55.7349	0.319481
ARG99	43.5094	0.328571	37.7403	0.746753	95.5912	0.363636	59.4521	0.294805	39.7569	0.923377	51.9858	0.577922
ARGFX	39.2404	0.651948	35.391	0.896104	81.3449	0.875325	53.621	0.666234	46.6394	0.438961	51.9107	0.583117
ARGFXP2	41.441	0.473099	41.0836	0.461798	93.7369	0.346501	59.8608	0.166247	45.4545	0.567671	54.1761	0.359596
ARGLU1	4181.05	0	4290.92	0	1853.52	0	6530.42	0	3646.01	0	5353.8	0
ARHGAP1	355.546	0	416.53	0	328.714	0	402.781	0	374.416	0	579.429	0
ARHGAP10	44.0425	0.298701	111.881	0	81.6618	0.87013	91.239	0.0012987	54.9881	0.0454546	51.6373	0.596104
ARHGAP11A	74.7384	0.0298432	58.7938	0.031954	96.7666	0.152173	60.9194	0.0734631	74.8212	0.143777	60.4722	0.141436
ARHGAP11B	210.274	0	126.732	0	157.371	0	109.061	0.0012987	233.156	0	100.726	0
ARHGAP12	109.026	8.43312e-07	109.504	0	124.791	0.0202606	171.607	8.43312e-07	98.9547	7.58981e-06	143.292	0
ARHGAP15	1061.52	0	1110.84	0	657.035	0	986.078	0	833.495	0	823.045	0
ARHGAP17	389.533	0.0383886	322.915	2.33645e-05	518.15	4.44181e-06	637.037	0.000130663	500.907	7.88552e-08	600.582	2.90256e-05
ARHGAP18	66.0697	0.0012987	83.8212	0	101.625	0.162338	71.138	0.0207792	76.162	0.0025974	56.8367	0.263636
ARHGAP19	729.132	0	592.842	0	263.093	0	154.021	0	949.624	0	389.481	0
ARHGAP20	49.224	0.0584416	45.7584	0.17013	93.9597	0.407792	54.1645	0.624675	43.9852	0.633766	62.0848	0.102597
ARHGAP21	348.149	0	1221.56	0	632.215	0	1159.16	0	1200.46	0	438.316	0
ARHGAP22	37.2241	0.81039	38.9422	0.641559	201.912	0	60.3947	0.249351	46.5849	0.444156	50.5365	0.67013
ARHGAP23	163.801	0.184107	219.319	0.0574854	141.419	0.0456338	199.956	0.450421	274.517	0.204076	180.918	0.427256
ARHGAP24	41.3191	0.563445	41.5292	0.658049	92.3325	0.480266	669.689	0.00026605	46.2675	0.689655	330.208	0.00026605
ARHGAP25	166.875	0.150954	141.235	0.0627482	159.905	0.199698	211.679	0.0796464	214.748	0.0282231	320.745	0.0102565
ARHGAP26	37.714	0.783117	39.2474	0.616883	95.2254	0.367532	55.0887	0.563636	43.4381	0.674026	63.7022	0.0766234
ARHGAP27	116.622	0	98.4381	0	154.006	0	650.091	0	42.4138	0.750649	304.757	0
ARHGAP28	36.5029	0.986014	38.9862	0.852733	85.4627	0.94901	54.9866	0.723692	43.3443	0.873886	50.5994	0.827033
ARHGAP29	40.5248	0.566234	35.2125	0.903896	89.4532	0.566234	51.8476	0.77013	51.4076	0.151948	72.6081	0.00779221
ARHGAP30	485.272	0	246.905	0	311.95	1.25219e-07	402.338	3.6507e-10	224.827	9.8569e-09	473.425	0
ARHGAP4	547.99	0	1315.29	0	1128.08	0	1724.27	0	167.556	0	1229.9	0
ARHGAP5	48.0009	0.0935065	59.1068	0.0038961	115.873	0.0181818	74.6745	0.00779221	56.5855	0.0220779	69.3734	0.0142857
ARHGAP6	46.9881	0.00942734	40.0064	0.662991	96.3994	0.125649	62.5493	0.0255734	47.2177	0.27706	55.3788	0.211626
ARHGAP8	38.6516	0.845986	36.1228	0.986152	86.8373	0.811715	51.9877	0.915907	46.9416	0.345312	49.8838	0.846601
ARHGAP9	603.302	0	106.912	2.10828e-05	455.724	0	890.273	0	118.565	3.37325e-06	837.372	0
ARHGDIA	1055.43	0	979.198	0	675.136	0	791.862	0	741.291	0	711.872	0
ARHGDIB	12982.6	0	11687.2	0	9709.36	0	15100.5	0	12904.8	0	9638.44	0
ARHGDIG	45.8569	0.413223	45.8985	0.433538	97.2735	0.23067	59.8053	0.304605	48.3079	0.502594	61.5762	0.415588
ARHGEF1	90.9274	0.0131195	85.1633	0.00956414	151.15	0.000398922	172.239	0.0130006	70.5676	0.00305397	107.954	0.0426877
ARHGEF10	97.2695	0	1109.08	0	182.913	0	243.823	0	1541.81	0	501.634	0
ARHGEF10L	48.0033	0.0434782	42.6698	0.288298	97.1024	0.36564	60.8328	0.344396	48.2277	0.262899	53.9858	0.419573
ARHGEF11	40.4503	0.628763	45.9412	0.0930346	88.3933	0.743708	56.437	0.655604	52.6456	0.105913	47.7127	0.871533
ARHGEF12	116.039	0	58.718	0.0038961	107.301	0.0727273	51.8796	0.767532	96.7675	0.0012987	120.716	0
ARHGEF15	41.0965	0.509091	32.8347	0.97013	82.9747	0.837662	50.2395	0.845455	43.6713	0.658442	49.8085	0.714286
ARHGEF16	41.2317	0.493507	59.6245	0.0038961	84.0585	0.806493	52.6351	0.727273	43.875	0.637662	39.5659	0.996104
ARHGEF17	35.2053	0.9	44.3757	0.241558	130.006	0.0012987	189.594	0	51.5919	0.14026	186.828	0
ARHGEF18	2337.95	0	1630.31	0	2307.15	0	4261.48	0	1223.72	0	5040.13	0
ARHGEF19	98.6214	0	139.952	0	123.349	0.0012987	105.209	0.0012987	58.7976	0.0103896	137.813	0
ARHGEF2	3611.61	0	2657.48	0	2598.43	0	4497.88	0	2377.52	0	3440.86	0
ARHGEF3	52.7917	0.0142857	151.528	0	90.8077	0.511688	368.272	0	113.496	0.0012987	60.3685	0.144156
ARHGEF4	33.0241	0.998512	36.6284	0.912018	74.0156	0.998651	51.6477	0.858239	37.0062	0.999291	298.322	0
ARHGEF5	34.0957	0.936364	49.0103	0.0545455	78.2271	0.933766	50.2721	0.842857	42.975	0.707792	91.9787	0
ARHGEF5L	44.9243	0.236364	83.128	0	94.2784	0.397403	85.4898	0.0012987	50.1058	0.21948	55.8302	0.314286
ARHGEF6	2436.1	0	1063.7	0	2217.06	0	1370.43	0	1577.64	0	3070.22	0
ARHGEF7	274.947	0.00309508	221.541	0.000316785	198.42	0.171246	564.24	0.000306476	618.675	0.000806189	357.325	0.0202203
ARHGEF9	77.5144	0.0012987	64.4179	0	112.427	0.0298701	76.2276	0.0025974	85.0574	0.0025974	79.666	0
ARID1A	649.819	0.193491	534.634	0.158112	434.594	0.350839	611.831	0.484537	849.743	0.316891	707.715	0.307654
ARID1B	43.3102	0.245	42.8166	0.238678	93.5912	0.366235	61.8858	0.0952066	50.0643	0.102716	59.0808	0.135605
ARID2	198.628	0	168.816	0	136.655	8.43312e-07	130.218	8.43312e-07	207.882	0	189.497	0
ARID3A	335.989	0	258.905	0	290.062	0	335.416	0	486.623	0	469.785	0
ARID3B	151.49	0	183.217	0	176.804	0	295.577	0	272.813	0	148.209	0
ARID3C	43.956	0.302597	47.482	0.101299	99.1594	0.248052	53.8053	0.661039	51.298	0.154546	58.0986	0.220779
ARID4A	182.931	0	134.227	0	143.244	3.6507e-10	213.739	0	179.67	0	181.604	0
ARID4B	155.888	0	162.3	0	259.967	9.8569e-09	499.418	0	205.06	3.6507e-10	348.888	0
ARID5A	52.1306	0.0280249	66.5554	0.0874282	105.081	0.0221592	89.3765	0.000918318	87.5185	0.00367907	78.1694	0.0121883
ARID5B	1668.39	0	487.999	0	500.95	0	1052.84	0	1257.88	0	1542.13	0
ARIH1	222.943	0	227.97	0	227.725	0	186.294	0	186.092	0	207.428	0
ARIH2	497.711	0	461.085	0	290.558	0	639.619	0	1075.23	0	608.582	0
ARL1	383.921	0	401.27	0	184.967	0	260.024	0	445.371	0	349.322	0
ARL10	43.8547	0.307792	41.48	0.441559	100.364	0.206493	58.161	0.367532	47.2867	0.383117	52.3445	0.553247
ARL11	62.7616	0.0012987	73.1362	0	96.6131	0.32987	73.4717	0.0103896	46.5248	0.450649	74.5632	0.00519481
ARL13A	40.2578	0.593507	41.5221	0.441559	98.4872	0.266234	64.7401	0.103896	43.254	0.697403	45.9345	0.907792
ARL13B	108.709	3.37325e-06	94.257	0.00413223	106.92	0.0144721	84.2595	0.00553297	104.131	0.00170771	84.7861	0.0149174
ARL14	38.5082	0.715584	38.9673	0.638961	87.7501	0.666234	44.1119	0.984416	39.9866	0.907792	44.7503	0.944156
ARL15	62.3483	7.58981e-06	56.5457	0.000121437	117.063	0.00729381	81.8965	3.37325e-06	65.5182	0.000215888	72.4764	0.000121437
ARL16	1638.8	0	1447.15	0	2280.85	0	4130.88	0	1342.68	0	2863.39	0
ARL17B	80.2646	4.56338e-05	102.57	0.000136262	122.104	0.000615202	147.75	0.00173103	88.3154	0.00036507	140.535	0.000104956
ARL17P1	143.023	0	165.053	0	201.906	0	323.003	0	129.387	0	291.082	0
ARL2	697.275	0	719.976	0	976.644	0	679.975	0	273.751	0	537.859	0
ARL2BP	631.772	0	989.147	0	374.767	0	721.82	0	1002.45	0	1185.9	0
ARL3	66.9185	0.0012987	112.816	0	117.093	0.00909091	67.5396	0.048052	89.1092	0.0025974	110.43	0
ARL4A	89.932	5.88754e-05	36.8993	0.985332	86.7853	0.93331	77.2476	0.000103653	63.0709	0.000248268	50.2175	0.923712
ARL4C	48.6003	0.0753247	59.6566	0.0038961	83.3298	0.825974	58.6386	0.345454	47.8476	0.341558	108.802	0
ARL4D	51.5286	0.0246753	52.1883	0.0168831	108.316	0.0636364	71.5928	0.0181818	53.5131	0.0766234	69.4374	0.012987
ARL5A	1437.9	0	1171.36	0	777.512	0	886.032	0	1414.85	0	1067.48	0
ARL5B	173.512	0	156.852	0	117.283	0.000614775	83.7426	3.37325e-06	125.85	0	105.117	0
ARL5C	47.0093	0.133766	43.2737	0.307792	101.607	0.162338	59.2615	0.312987	47.8548	0.34026	95.8874	0
ARL6	42.1053	0.619311	44.751	0.203896	86.2561	0.916728	58.5595	0.222865	51.2746	0.280839	49.4939	0.913227
ARL6IP1	2631.11	0	2092.69	0	1120.28	0	1052.85	0	2357.93	0	1385.42	0
ARL6IP4	262.048	1.19626e-05	190.008	7.12296e-05	283.715	0.000422615	238.89	2.92056e-09	230.55	0.00687102	258.657	0.0002404
ARL6IP5	1179.74	0	1114.55	0	893.956	0	2117.74	0	1713.6	0	1603.51	0
ARL6IP6	479.392	0.272073	442.28	0.384234	179.863	0.0117423	217.222	0.14947	521.601	0.200008	386.723	0.275918
ARL8A	43.9579	0.301299	44.1475	0.251948	93.2465	0.436364	58.7855	0.342857	49.0643	0.276623	55.073	0.361039
ARL8B	815.053	0	808.569	0	314.779	0	512.275	0	915.911	0	651.691	0
ARL9	138.425	0	226.477	0	143.702	0	91.0369	0.0012987	569.705	0	89.3632	0
ARMC1	739.21	0	495.377	0	281.853	0	336.188	0	548.863	0	495.363	0
ARMC10	292.868	0	228.181	0	197.413	0	224.081	8.43312e-07	233.331	0	227.104	0
ARMC2	45.1548	0.135605	42.0817	0.451867	96.2023	0.324169	75.4871	0.0071378	46.3782	0.514184	58.2272	0.303592
ARMC3	33.7738	0.954545	39.1707	0.623377	88.3557	0.62987	59.1492	0.322078	40.7659	0.849351	48.1732	0.806493
ARMC4	34.3004	0.931169	38.4751	0.684416	90.9999	0.507792	54.3755	0.609091	50.2945	0.21039	47.8119	0.824675
ARMC5	101.484	0	92.7526	0	119.574	0.00649351	76.4976	0.0025974	78.0893	0.0025974	150.938	0
ARMC6	118.211	0	117.633	0	149.241	0	86.1619	0.0012987	78.5441	0.0025974	118.331	0
ARMC7	88.8293	0	78.4908	0	129.532	0.0012987	135.734	0	110.513	0.0012987	171.456	0
ARMC8	79.2146	0.0007234	99.5822	0.000863926	118.112	0.0189371	110.511	0.00110139	103.937	0.000831397	109.022	0.0320653
ARMC9	41.7003	0.45974	37.5585	0.761039	73.9672	0.979221	63.229	0.142857	49.4125	0.257143	56.0864	0.298701
ARMCX1	46.3478	0.0535537	590.23	0	89.2892	0.68	216.875	0	251.522	0	60.2602	0.0434551
ARMCX2	57.3777	0.00519481	663.659	0	87.24	0.683117	252.03	0	90.5603	0.0025974	210.088	0
ARMCX3	95.5784	0.00386886	108.605	0.000690379	100.941	0.16671	105.011	0.0679331	87.9543	0.0342254	120.077	0.00804482
ARMCX4	53.1461	0.012987	80.8683	0	95.0578	0.372727	128.92	0	72.3345	0.0025974	97.9682	0
ARMCX5	257.935	0	358.055	0	133.228	0.0012987	119.905	0.0012987	309.729	0	185.276	0
ARMCX6	143.951	1.43487e-05	176.356	7.88552e-08	136.56	7.88552e-08	131.74	1.23211e-06	183.607	2.92056e-06	193.503	0.000512898
ARMET	1078.19	0	1608.1	0	805.361	0	956.051	0	890.082	0	1038.15	0
ARMS2	41.2835	0.490909	44.0969	0.254545	93.5364	0.427273	65.109	0.0922078	47.717	0.349351	61.7367	0.11039
ARNT	108.394	8.43312e-07	75.2483	7.58981e-06	107.945	0.0167659	78.4936	0.000189745	77.4366	8.43312e-05	92.2426	0
ARNT2	40.9432	0.525974	54.8688	0.0103896	96.721	0.328571	71.7113	0.0181818	46.2068	0.474026	50.5164	0.671429
ARNTL	57.0407	0.109293	57.7365	0.0207868	105.821	0.125	83.0699	0.0252395	68.4464	0.00128268	90.0327	0.00293557
ARNTL2	47.9447	0.0948052	44.5624	0.236364	86.118	0.738961	57.8005	0.387013	47.7959	0.345454	59.6762	0.17013
ARP11	51.9751	0.0207792	44.3222	0.244156	95.9167	0.351948	68.9933	0.0324675	58.2822	0.012987	59.6352	0.172727
ARPC1A	817.914	0	769.085	0	364.224	0	434.048	0	669.197	0	471.579	0
ARPC1B	125.454	0	117.261	0	198.819	0	144.808	0	87.4852	0.0025974	113.972	0
ARPC2	1486.4	0.00135948	1438.24	0.0816475	1243.45	0.149138	1430.68	0.000313002	1235.17	0.164083	1163.03	0.0148611
ARPC3	3047.09	0	2450.96	0	1468.84	0	2188.04	0	1952.79	0	2615.02	0
ARPC4	353.74	0.0492866	304.317	0.0216556	251.574	0.0089037	285.81	0.00694881	331.63	0.000136262	234.684	0.0107709
ARPC5	3661.07	0	3296.11	0	1787.23	0	2473.92	0	2784.69	0	2739.86	0
ARPC5L	583.696	0	744.362	0	438.638	0	420.143	0	614.151	0	410.093	0
ARPM1	44.4196	0.271429	48.6448	0.0584416	81.5982	0.87013	47.4365	0.938961	44.8642	0.576623	65.5887	0.0493507
ARPM2	43.9609	0.301299	43.1375	0.320779	86.277	0.725974	51.9001	0.767532	45.6884	0.51039	51.3947	0.612987
ARPP19	820.463	0	679.742	0	271.742	0	552.126	0	768.181	0	666.927	0
ARPP-21	139.007	0.000661306	82.0017	0.00255029	134.58	0.00131559	556.249	5.42219e-05	1494.47	0.000603584	2358.69	5.37761e-05
ARR3	35.6106	0.872727	41.3955	0.451948	85.02	0.775325	54.2217	0.61948	41.9173	0.790909	50.3004	0.684416
ARRB1	54.5574	0.00638303	119.095	0	137.255	0.000485748	134.712	0	54.6636	0.475629	200.082	0
ARRB2	99.2788	1.3493e-05	127.667	7.58981e-06	128.776	0.00793473	155.901	4.13223e-05	65.2426	0.0544072	168.353	1.3493e-05
ARRDC1	41.0714	0.511688	33.7262	0.944156	75.5995	0.958442	56.4176	0.487013	40.5067	0.868831	45.7987	0.912987
ARRDC2	116.892	0.0917201	97.8697	0.0288236	186.555	3.6507e-10	213.362	0.0475774	88.231	0.0246127	251.316	7.49778e-05
ARRDC3	106.787	3.03592e-05	281.018	0	119.641	0.0273233	78.2873	0.0121437	50.9964	0.164753	201.058	0
ARRDC4	210.263	0	67.0298	0	104.954	0.112967	85.3887	3.37325e-06	69.6507	3.03592e-05	115.79	0
ARRDC5	52.237	0.0194805	103.397	0	149.865	0	258.487	0	59.4669	0.00779221	318.258	0
ARS2	2582.88	0.143147	1787.84	0.0291752	2310.74	0.0680182	1745.18	0.00653061	1975.2	0.045	1974.67	0.0397108
ARSA	60.2642	5.3972e-05	58.7754	0.00186288	95.6523	0.255102	80.3997	0.00155929	69.9486	0.00219346	82.0058	0.00638303
ARSB	63.4261	0.0080945	92.986	0.000346822	94.3566	0.251325	99.9046	0.000421771	71.4404	0.0194631	80.5364	0.00214002
ARSD	96.922	0.000747804	162.776	3.38092e-06	112.652	0.0348438	186.411	0.000679347	61.3346	0.00767545	313.429	6.41648e-06
ARSE	34.1854	0.933766	37.7963	0.741558	79.8458	0.903896	48.2872	0.915584	41.1213	0.832468	53.0455	0.507792
ARSF	32.7598	0.976623	35.7042	0.885714	85.5539	0.754545	51.5769	0.781818	40.1454	0.897403	46.9811	0.867533
ARSG	45.6559	0.196104	47.1659	0.116883	95.7354	0.35974	60.2433	0.261039	116.757	0.0012987	52.8168	0.524675
ARSH	40.3135	0.585714	37.6371	0.755844	96.6599	0.32987	59.0598	0.331169	42.604	0.741558	58.7167	0.198701
ARSI	36.1866	0.850649	36.9705	0.803896	85.9655	0.744156	46.3457	0.964935	43.1313	0.701299	47.2888	0.854545
ARSJ	47.0802	0.132467	40.9688	0.492208	118.956	0.00649351	63.2077	0.144156	50.4492	0.201299	56.0288	0.301299
ARSK	65.0567	0.0012987	58.5479	0.0038961	105.549	0.0961039	84.4543	0.0012987	88.4154	0.0025974	87.994	0
ART1	53.0792	0.012987	51.9722	0.0181818	89.6695	0.557143	76.6408	0.0025974	62.0428	0.00519481	60.1277	0.146753
ART3	40.4405	0.57013	36.0836	0.868831	77.2518	0.942857	54.6627	0.594805	44.4848	0.596104	55.1609	0.355844
ART4	45.9107	0.181818	44.6298	0.235065	94.7779	0.379221	55.3086	0.554546	54.4914	0.0558442	59.366	0.179221
ART5	37.3705	0.920519	34.3932	0.985966	94.9284	0.287617	50.0886	0.938066	39.7139	0.986398	50.9237	0.72984
ARTN	37.3676	0.951776	52.3963	0.818263	108.111	0.743631	144.64	0.555458	42.401	0.926593	49.1296	0.938049
ARV1	333.937	0	258.248	0	192.786	0	272.684	0	387.953	0	303.891	0
ARVCF	38.2518	0.741558	39.8802	0.568831	85.2352	0.771429	62.3821	0.171429	49.2928	0.264935	77.8641	0
ARVP6125	42.6093	0.34219	47.2589	0.0779356	99.9349	0.203307	61.2544	0.188673	53.7948	0.186288	65.2474	0.0207868
ARX	48.3927	0.0818182	51.1577	0.0272727	96.3675	0.332468	53.7596	0.662338	48.9177	0.284416	61.3046	0.116883
AS3MT	213.368	0	98.7173	0	133.442	0.0012987	85.9374	0.0012987	121.407	0.0012987	297.86	0
ASAH1	49.897	0.0502075	50.802	0.0117423	103.672	0.0561342	66.3193	0.00809917	58.7003	0.00809917	64.9492	0.00729381
ASAH2	43.4702	0.221333	43.5741	0.203342	102.837	0.0290257	60.4151	0.100257	49.9926	0.0525255	54.508	0.348065
ASAH2B	40.2536	0.639302	38.71	0.778931	87.6237	0.733645	56.5656	0.442044	41.0097	0.837476	46.1872	0.97358
ASAH2C	52.0895	0.0194805	48.9877	0.0545455	119.689	0.00519481	60.5476	0.246753	56.5795	0.0220779	56.6904	0.267533
ASAM	40.8018	0.541558	38.9107	0.642857	90.9945	0.507792	50.0935	0.848052	42.0749	0.78052	53.3775	0.472727
ASAP1	413.038	0	1292.98	0	311.563	3.6507e-10	376.962	3.6507e-10	503.617	0	625.957	0
ASAP1IT1	46.8986	0.14026	49.617	0.048052	105.624	0.0961039	61.6781	0.203896	49.8007	0.235065	55.0953	0.361039
ASAP2	276.991	0	206.901	0	111.968	0.0115441	182.979	0	167.373	0	416.17	0
ASAP3	51.7024	0.0207792	213.159	0	112.095	0.0298701	103.374	0.0012987	78.1874	0.0025974	143.968	0
ASB1	223.325	0	92.4531	0	186.425	0	164.97	0	247.573	0	336.302	0
ASB10	71.8602	0.0012987	48.9984	0.0545455	110.133	0.0415584	62.2055	0.175325	52.7827	0.0974026	53.414	0.472727
ASB11	41.3461	0.468855	40.7755	0.456235	88.015	0.795189	52.1789	0.895044	46.662	0.415741	49.8115	0.871533
ASB12	37.6968	0.785714	43.2464	0.312987	94.3078	0.396104	51.7514	0.774026	57.8649	0.0142857	52.5865	0.54026
ASB13	97.2069	0	52.4898	0.0155844	104.651	0.111688	190.641	0	1498.17	0	77.133	0.0012987
ASB14	34.1883	0.933766	34.8623	0.916883	75.9916	0.957143	49.6751	0.875325	43.554	0.664935	54.4127	0.401299
ASB15	38.4648	0.722078	37.2902	0.779221	73.655	0.981818	44.8376	0.980519	40.0552	0.902597	47.7213	0.825974
ASB16	43.4398	0.333766	47.9726	0.0883117	98.3005	0.271429	66.7433	0.0558442	54.4593	0.0558442	56.2152	0.290909
ASB17	41.3326	0.515463	42.8611	0.229789	91.2631	0.548133	56.5665	0.49095	49.3725	0.134256	54.4519	0.318962
ASB18	47.9385	0.0948052	44.122	0.251948	100.726	0.192208	57.3864	0.41039	48.8932	0.284416	56.4478	0.277922
ASB2	41.4551	0.481818	41.8525	0.41948	93.3247	0.435065	56.7314	0.45974	42.756	0.724675	50.1662	0.68961
ASB3	296.074	0	251.253	0	226.668	1.00175e-06	343.439	0	342.311	0	360.439	0
ASB4	39.4418	0.790006	40.9667	0.469827	94.4431	0.331646	60.5579	0.0715987	46.9121	0.348984	49.4358	0.893124
ASB5	40.2953	0.658883	40.8877	0.485816	96.1162	0.238678	52.3092	0.871732	46.139	0.461798	52.9683	0.515463
ASB6	79.1009	0.13177	61.9703	0.111281	100.427	0.204811	86.4067	0.115806	73.1183	0.15774	65.3027	0.212987
ASB7	124.03	2.92056e-09	95.7647	0.00130753	132.556	0.000599822	134.066	2.33645e-08	118.089	1.86916e-07	153.816	0
ASB8	293.61	0	230.697	0	191.83	0	235.521	0	309.765	0	254.249	0
ASB9	37.4126	0.921551	257.779	0	89.3812	0.629306	105.83	3.37325e-06	82.5829	2.10828e-05	51.2629	0.661026
ASCC1	662.54	0	954.98	0	437.291	0	1046.88	0	770.144	0	476.403	0
ASCC2	1072.57	0	1078.4	0	641.013	0	1206.17	0	1145.32	0	970.627	0
ASCC3	234.488	0.000270534	190.786	0.00026605	151.283	0.00659021	186.404	0.000270534	172.251	0.000346822	189.925	0.00026605
ASCL1	41.7653	0.450649	39.9011	0.568831	91.5412	0.494805	51.9943	0.761039	42.9603	0.71039	50.9336	0.641559
ASCL2	47.772	0.101299	90.8062	0	110.522	0.0350649	128.574	0	49.0063	0.276623	69.6989	0.0116883
ASCL3	41.5119	0.481818	38.5537	0.68052	108.625	0.0623377	53.4481	0.672727	51.7513	0.12987	51.5938	0.598701
ASCL4	33.3256	0.968831	33.386	0.953247	82.7702	0.841558	49.2895	0.885714	49.2666	0.264935	51.3255	0.618182
ASCL5	37.2272	0.885174	36.5953	0.936688	80.8137	0.950612	55.6057	0.566462	47.8451	0.428714	49.4547	0.813712
ASF1A	536.061	0	385.55	0	206.514	0	166.148	0	306.36	0	432.001	0
ASF1B	767.49	0	413.543	0	630.889	0	212.193	0	596.633	0	313.332	0
ASFMR1	48.9173	0.0636364	45.9962	0.15974	101.301	0.172727	59.2813	0.31039	47.5138	0.362338	54.7898	0.385714
ASGR1	88.8056	0	262.451	0	136.082	0	122.927	0.0012987	274.789	0	243.338	0
ASGR2	41.8626	0.403328	41.6634	0.394777	93.3424	0.399523	57.2514	0.420532	47.6385	0.289161	54.32	0.393829
ASH1L	71.483	0.0012987	56.4292	0.00779221	118.618	0.00779221	81.3433	0.0012987	73.4578	0.0025974	72.6957	0.00779221
ASH2L	1212.42	0	1178.89	0	607.404	0	563.052	0	1242.15	0	784.921	0
ASIP	33.9913	0.942857	32.7457	0.971429	95.678	0.361039	55.1833	0.561039	46.7107	0.433766	51.8804	0.583117
ASL	57.3773	0.0156524	54.4361	0.0432137	101.332	0.0812446	81.1259	0.030676	56.5053	0.0559034	72.0163	0.00473784
ASMT	32.4624	0.981818	39.3338	0.614286	99.2813	0.242857	48.2106	0.918182	44.0731	0.631169	50.1377	0.693507
ASMTL	168.658	0	101.286	9.8569e-09	192.584	1.79359e-06	233.905	3.6507e-10	312.527	0	241.838	0
ASNA1	51.9335	0.0207792	50.1245	0.0402597	102.927	0.136364	72.15	0.0142857	57.2812	0.0181818	63.9664	0.0688312
ASNS	231.57	0	131.604	0	483.963	0	368.267	0	716.964	0	264.671	0
ASNSD1	1078.31	0	726.096	0	602.466	0	631.936	0	1034.05	0	880.854	0
ASPA	47.0696	0.132467	39.3333	0.614286	87.8303	0.663636	51.1947	0.794805	36.8398	0.980519	40.5718	0.993506
ASPG	43.5676	0.323377	41.2207	0.466234	87.3144	0.68052	58.301	0.35974	42.0098	0.784416	57.1228	0.254545
ASPH	51.8618	0.00109009	92.8025	2.92056e-09	94.1661	0.350824	62.0943	0.152173	47.243	0.330741	58.255	0.140275
ASPHD1	42.1403	0.618447	40.0973	0.649176	88.2342	0.605223	52.1255	0.853857	45.6205	0.677368	49.9579	0.845369
ASPHD2	99.8252	0	128.903	0	169.204	0	328.747	0	85.1464	0.0025974	255.373	0
ASPM	2808.02	0	1200.97	0	612.918	0	416.2	0	1505.17	0	551.874	0
ASPN	34.8766	0.912987	33.6842	0.946753	93.657	0.416883	45.3086	0.975325	41.6193	0.805195	50.0604	0.701299
ASPRV1	57.6513	0.00519481	58.1905	0.0038961	100.382	0.205195	88.1446	0.0012987	106.933	0.0012987	105.108	0
ASPSCR1	304.761	0.0038345	390.16	1.23211e-06	698.183	0.00492161	365.757	0.00319138	207.98	0.00577295	371.418	0.00258393
ASRGL1	69.9135	0.0012987	36.6472	0.816883	95.8752	0.355844	56.45	0.485714	43.027	0.705195	65.7966	0.048052
ASS1	56.4205	0.0546588	64.6055	0.0195614	128.878	0.010358	86.1828	0.00266552	63.7535	0.0244318	82.9818	0.00605337
ASTE1	108.707	0	122.728	0	142.58	0	150.394	0	115.601	0.0012987	206.528	0
ASTL	40.2108	0.598701	44.8406	0.21948	100.852	0.18961	62.2436	0.175325	47.7297	0.348052	56.5687	0.274026
ASTN1	61.5507	0.0675401	38.9553	0.739302	91.0418	0.543181	54.3455	0.706443	53.1545	0.0276278	74.5444	0.00236886
ASTN2	37.7651	0.935544	42.6845	0.2221	92.3524	0.469827	60.9515	0.0555905	57.726	0.000630842	53.7261	0.456235
ASXL1	510.131	0	459.191	0	312.213	0	281.609	0	501.077	0	359.423	0
ASXL2	759.117	0	595.478	0	309.338	0	816.91	0	774.572	0	625.043	0
ASXL3	38.4272	0.725974	39.6095	0.593507	100.107	0.216883	54.3167	0.615584	43.7039	0.649351	50.4417	0.675325
ASZ1	40.3011	0.619174	37.6074	0.873698	94.3937	0.405	51.8806	0.891313	44.8642	0.611198	55.8754	0.198368
ATAD1	464.082	0	341.611	0	179.483	0	290.128	0	275.519	0	301.136	0
ATAD2	1134.58	0	651.388	0	363.061	0	276.638	0	706.538	0	445.111	0
ATAD2B	104.337	0	75.371	0	126.478	0.0012987	100.974	0.0012987	87.6765	0.0025974	97.0961	0
ATAD3A	437.232	0	256.062	0	295.075	0	194.318	0	375.057	0	197.379	0
ATAD3B	44.2092	0.28961	37.8546	0.736364	97.3038	0.309091	57.8776	0.385714	46.7828	0.428571	52.3134	0.555844
ATAD3C	42.4593	0.396104	42.5471	0.362338	102.536	0.145454	61.3665	0.212987	50.6725	0.187013	61.4267	0.116883
ATAD5	41.1059	0.507792	45.1712	0.193506	92.4608	0.471429	50.3261	0.84026	42.1279	0.776623	52.8381	0.523377
ATCAY	39.2685	0.649351	43.9458	0.257143	95.5106	0.364935	49.354	0.883117	46.6327	0.438961	55.386	0.341558
ATE1	71.3761	0.000279714	76.4825	0.000284412	92.2152	0.573171	78.9179	0.00253332	90.2977	0.000332855	67.8992	0.00309508
ATF1	324.491	0	258.458	0	170.598	0	183.249	0	232.418	0	292.388	0
ATF2	153.067	0	150.857	0	150.692	0	181.264	0	123.794	0.0012987	153.914	0
ATF3	213.556	0.140275	535.795	0.000224199	108.311	0.274634	83.9831	0.288298	50.117	0.149742	124.326	0.104956
ATF4	2214.84	0	2464.81	0	1976.57	0	2145.38	0	2482.18	3.6507e-10	3035.09	0
ATF5	435.397	0	345.113	0	507.569	0	191.286	0	2839.26	0	1345.94	0
ATF6	1240.61	0	373.407	0	186.057	0	318.329	0	271.854	0	225.913	0
ATF6B	55.2513	0.0675401	62.3536	0.00947546	115.139	0.00389948	83.3681	0.00324169	60.3187	0.0997942	72.1417	0.0252395
ATF7	47.959	0.0935065	45.4411	0.179221	105.144	0.101299	64.9818	0.0948052	46.9238	0.412987	57.5508	0.245454
ATF7IP	57.8381	0.0038961	52.2112	0.0168831	120.43	0.00519481	70.7049	0.0220779	62.2333	0.00519481	65.3508	0.0532468
ATF7IP2	219.866	0	96.0704	0	174.992	0	229.271	0	90.3968	0.0025974	217.538	0
ATG10	214.809	0	163.697	0	189.985	0.00567043	221.797	8.43312e-07	164.773	8.43312e-07	180.286	0
ATG12	359.774	8.43312e-07	399.633	7.58981e-06	323.441	0.300564	408.3	8.43312e-07	443.983	3.37325e-06	443.526	4.13223e-05
ATG16L1	389.263	0	388.798	0	277.624	0	396.655	0	346.296	0	348.231	0
ATG16L2	163.682	0	126.882	0	241.576	0	604.942	0	74.7522	0.0025974	251.975	0
ATG2A	195.712	0	154.355	0	243.422	0	252.539	0	174.164	0	222.021	0
ATG2B	103.682	0	65.861	0	110.68	0.0337662	106.202	0.0012987	71.4513	0.0025974	93.1051	0
ATG3	490.644	8.43312e-07	470.234	0	256.37	0.00052707	339.073	8.43312e-07	401.855	3.37325e-06	262.236	5.3972e-05
ATG4A	119.117	0.033267	109.843	0.0219905	125.369	0.00918289	147.801	0.0513318	147.316	0.0177523	115.073	0.0745972
ATG4B	92.4677	0.273032	75.4482	0.0596694	102.971	0.252327	78.6514	0.103306	183.39	0.0098364	80.7496	0.199187
ATG4C	313.987	8.43312e-07	289.656	5.3972e-05	186.466	0.346501	170.778	0.0197411	328.406	7.58981e-06	280.82	4.13223e-05
ATG4D	71.8803	3.37325e-06	61.2991	2.10828e-05	110.793	0.0119422	90.4769	3.37325e-06	84.7236	1.3493e-05	78.7788	8.43312e-07
ATG5	80.0913	0.0012987	99.5124	0	98.4808	0.266234	95.362	0.0012987	145.085	0	143.042	0
ATG7	146.014	0	205.38	0	219.162	0	243.438	0	205.133	0	178.865	0
ATG9A	85.7012	0.109309	110.052	0.134566	144.013	0.108331	154.257	0.164726	91.0597	0.0979616	126.045	0.0237167
ATG9B	43.1894	0.349351	42.7085	0.348052	85.155	0.775325	61.3457	0.214286	42.4404	0.748052	54.1909	0.412987
ATHL1	101.799	0	173.263	0	194.127	0	332.471	0	230.521	0	370.569	0
ATIC	2929.66	0	1727.31	0	1632.83	0	974.742	0	1003.13	0	1107.21	0
ATL1	45.3262	0.275918	51.244	0.0446112	90.2299	0.633765	57.9468	0.338975	47.8937	0.311742	96.0783	0
ATL2	308.27	0	176.666	0	268.492	0	257.916	0	173.707	0	168.452	0
ATL3	256.142	0	379.57	0	195.703	0	295.556	0	522.204	0	241.806	0
ATM	215.474	0.0347404	263.377	0.0673448	212.565	0.0210023	584.192	0.0154954	165.415	0.0466672	366.537	0.00217054
ATMIN	331.16	0	206.107	0	152.386	0.000189745	197.933	0	256.706	0	252.787	0
ATN1	96.8709	0.334366	151.779	0.0624102	135.936	0.0432137	151.487	0.167317	137.625	0.119929	110.131	0.0450884
ATOH1	40.6659	0.557143	43.871	0.263636	77.1833	0.946753	43.0492	0.992208	40.3209	0.887013	49.0129	0.761039
ATOH7	49.903	0.266355	49.7501	0.00698347	88.6326	0.701446	71.0976	0.014252	57.3086	0.0184719	56.7296	0.299558
ATOH8	42.2007	0.414286	39.7764	0.577922	88.4577	0.620779	53.7882	0.661039	46.5215	0.450649	48.1667	0.806493
ATOX1	378.647	0	598.527	0	522.014	0	446.474	0	680.893	0	257.389	0
ATP10A	71.9838	0.11235	76.8618	0.01606	111.946	0.0506198	97.8225	0.0596694	72.3725	0.13493	70.4858	0.0102041
ATP10B	42.2717	0.41039	43.7023	0.275325	99.5612	0.233766	63.9537	0.118182	48.8409	0.290909	57.5546	0.245454
ATP10D	62.7331	0.0012987	43.9677	0.257143	94.491	0.387013	62.4073	0.17013	39.4938	0.928571	60.6191	0.135065
ATP11A	44.1986	0.165499	38.3519	0.810528	87.5898	0.734592	57.3552	0.481984	43.9358	0.748595	52.639	0.548133
ATP11B	271.389	0	293.271	0	202.58	8.43312e-07	274.17	0	312.479	0	263.458	0
ATP11C	255.365	3.6507e-10	371.563	0	164.423	3.88727e-06	207.707	3.6507e-10	206.376	2.33645e-08	233.814	5.04673e-06
ATP12A	46.5157	0.155844	45.1435	0.197403	90.2952	0.52987	57.4903	0.405195	46.0855	0.480519	49.8351	0.712987
ATP13A1	742.447	0	462.083	0	787.739	0	1026.96	0	762.916	0	835.431	0
ATP13A2	79.56	0.0012987	143.17	0	129.396	0.0012987	199.703	0	91.5366	0.0025974	72.0459	0.00909091
ATP13A3	46.5628	0.184706	52.6075	0.0583311	90.1635	0.631539	69.3584	0.176897	57.0755	0.295551	64.3977	0.170013
ATP13A4	34.6034	0.922078	41.1714	0.472727	94.1923	0.401299	64.0642	0.116883	48.3773	0.315584	49.5764	0.733766
ATP13A5	36.1791	0.850649	33.8466	0.944156	79.2913	0.920779	52.5317	0.733766	38.1829	0.967533	50.7268	0.661039
ATP1A1	966.535	0	1298.3	0	594.856	0	670.498	0	199.138	2.33645e-08	895.834	0
ATP1A2	32.4349	0.981818	35.6196	0.888312	69.1171	0.996104	49.7719	0.87013	47.823	0.344156	41.6717	0.987013
ATP1A3	59.7356	0.0025974	64.249	0	125.528	0.0012987	80.7988	0.0012987	65.076	0.00519481	75.5528	0.0025974
ATP1A4	37.4525	0.885795	37.5508	0.881409	90.8605	0.595	54.077	0.731746	42.4676	0.863039	52.5589	0.561612
ATP1B1	58.3135	0.000630842	60.5271	0.00338092	111.009	0.119408	59.7889	0.228284	270.519	0	58.6945	0.165371
ATP1B2	51.6493	0.0220779	41.2839	0.45974	95.1821	0.368831	72.2106	0.0142857	42.5762	0.742857	49.9499	0.705195
ATP1B3	694.254	0.023306	1051.74	0.00689643	706.786	0.0286324	937.859	0.00865339	1676.18	0.0161489	1164.54	0.00051272
ATP1B4	44.6252	0.262338	34.3282	0.932468	95.1689	0.368831	53.5577	0.67013	41.6134	0.807792	56.7648	0.264935
ATP2A1	40.9408	0.438328	40.4397	0.556347	95.674	0.191393	56.2103	0.526006	53.0441	0.080886	54.1032	0.297757
ATP2A2	423.115	0	447.02	0	283.884	0	223.048	0	337.157	0	231.096	0
ATP2A3	186.569	0	52.42	0.00052707	158.942	8.43312e-07	216.971	0	158.8	0	221.539	0
ATP2B1	90.2594	0.000713028	107.769	0.0081002	114.64	0.0528268	79.5164	0.0419069	61.0973	0.0266628	88.1343	0.15774
ATP2B2	36.7984	0.966063	54.9019	0.149138	87.4226	0.751864	53.8089	0.786261	43.6598	0.744529	49.6528	0.832683
ATP2B3	37.3322	0.948964	41.3253	0.411914	88.5885	0.667448	52.6913	0.894566	50.0728	0.0475774	52.8192	0.715142
ATP2B4	406.745	3.6507e-10	437.508	0	218.715	0.00314513	574.054	0	55.0974	0.0115196	1016.56	0
ATP2C1	190.091	0	294.529	0	149.554	2.66136e-07	202.178	3.6507e-10	202.537	0	197.955	0
ATP2C2	43.8044	0.309091	43.7223	0.275325	116.439	0.0142857	62.5632	0.166234	51.9543	0.124675	58.9294	0.194805
ATP4A	40.1351	0.601299	41.5955	0.436364	81.3051	0.875325	50.1753	0.845455	42.8214	0.71948	47.5286	0.838961
ATP4B	41.1922	0.566986	41.5805	0.341951	92.0319	0.49013	56.4745	0.531376	44.8741	0.65308	50.9452	0.853767
ATP5A1	4103.53	0	6060.13	0	3757.65	0	3730.44	0	6916.24	0	4038.36	0
ATP5B	11895.3	0	10502.1	0	8101.39	0	9645.86	0	10252.1	0	8437.27	0
ATP5C1	2185.09	0	2057.73	0	667.684	0	976.682	0	1921.88	0	1293.46	0
ATP5D	518.883	0	512.235	0	420.845	0	325.974	8.43312e-07	397.955	0	394.369	0
ATP5E	65.9147	0.0012987	141.475	0	162.147	0	88.2808	0.0012987	115.344	0.0012987	107.382	0
ATP5EP2	2602.82	0	4965.89	0	4024.22	0	3415.3	0	5719.62	0	3716.05	0
ATP5F1	2431.98	0	2286.88	0	1156.26	0	1276.04	0	1150.99	0	1568.18	0
ATP5G1	564.643	3.37325e-06	596.24	0	597.378	0.156655	435.438	3.37325e-06	547.782	1.3493e-05	413.781	4.13223e-05
ATP5G2	927.713	0.206284	1118.67	0.0115196	679.785	0.131216	688.669	0.0020244	850.191	0.00309932	645.832	0.0156524
ATP5G3	103.652	0	78.6248	0	109.438	0.0467533	67.8892	0.0441558	73.0461	0.0025974	82.7509	0
ATP5H	2155.26	0	2402.8	0	1889.09	0	2110.38	0	1811.92	0	1453.35	0
ATP5I	1281.47	0.00492161	1354.04	0.00189023	1177.6	0.0017003	1075.63	2.16556e-05	1462.31	0.00523836	965.092	0.00149533
ATP5J	1834.63	0	1459.19	0	859.694	0	1110.78	0	1454.34	0	1680.52	0
ATP5J2	1915.11	0	1725.49	0	1229.45	0	1553.9	0	2076.08	0	1265.21	0
ATP5L	2278.42	0	1883.74	0	2045.07	0	1531.16	0	2720.13	0	1520.4	0
ATP5O	2913.66	0	3841.26	0	1575.55	0	1795.21	0	3206.96	0	2761.11	0
ATP5S	210.569	0	258.249	0	172.015	0	137.261	3.6507e-10	271.876	0	210.137	0
ATP5SL	489.917	0	519.314	0	356.734	0	418.507	0	416.338	0	377.604	0
ATP6AP1	1434.38	0	1563.14	0	1520.31	0	2084.42	0	1949.9	0	2407.07	0
ATP6AP1L	55.2269	0.00909091	51.1414	0.0285714	93.4814	0.427273	79.532	0.0025974	50.6078	0.188312	70.655	0.0103896
ATP6AP2	1341.86	0	2181.59	0	526.193	0	1364.71	0	1456.03	0	1756.1	0
ATP6V0A1	44.3578	0.275325	370.766	0	94.8986	0.377922	65.9577	0.0701299	347.189	0	56.821	0.264935
ATP6V0A2	396.598	0	303.759	0	164.217	0	164.209	0	288.376	0	234.702	0
ATP6V0A4	40.1692	0.775791	39.5771	0.741453	87.7756	0.849077	51.7815	0.960331	42.0844	0.903612	100.182	0.403156
ATP6V0B	576.038	0	566.376	0	629.517	0	687.968	0	845.452	0	661.563	0
ATP6V0C	717.812	2.33645e-08	1236.01	9.8569e-09	674.418	0.000142019	855.966	0.00011479	807.171	0.000783692	989.989	5.43506e-05
ATP6V0D1	340.172	0	411.353	0	314.74	0	260.623	0	215.12	0	329.871	0
ATP6V0D2	51.214	0.025974	50.7113	0.0285714	98.0511	0.283117	64.9791	0.0948052	57.0716	0.0181818	68.0395	0.0233766
ATP6V0E1	698.863	0	1220.39	0	593.838	0	1147.97	0	630.871	0	1125.31	0
ATP6V0E2	639.203	0	334.577	0	241.862	0	192.988	0	985.956	0	204.268	0
ATP6V1A	988.693	0	995.981	0	406.434	0	646.705	0	1190.71	0	626.068	0
ATP6V1B1	41.5676	0.474026	48.0486	0.0857143	91.364	0.502597	51.7453	0.774026	47.6942	0.349351	60.4969	0.141558
ATP6V1B2	927.885	0	2276.76	0	549.667	0	622.604	0	1238.48	0	770.585	0
ATP6V1C1	123.511	8.43312e-07	87.9964	8.43312e-05	112.222	0.153041	98.6509	0.000165289	93.3378	0.00378563	107.888	0.00178445
ATP6V1C2	42.9641	0.259761	31.9092	0.998137	86.7912	0.795034	46.2662	0.96174	39.1004	0.924102	46.2283	0.968912
ATP6V1D	728.196	0	762.72	0	462.749	0	737.859	0	366.798	0	584.792	0
ATP6V1E1	1459.66	0	1291.38	0	1141.44	0	1209.98	0	1491.73	0	1526.94	0
ATP6V1E2	118.502	0	141.254	0	102.61	0.144156	100.147	0.0012987	71.9251	0.0025974	118.086	0
ATP6V1F	1138.84	0	1114.62	0	950.445	0	862.464	0	1359.38	0	864.874	0
ATP6V1G1	1908.36	0	2949.64	0	736.566	0	1629.93	0	3070.77	0	2552.02	0
ATP6V1G2	75.7751	0.116074	54.8194	0.0121437	102.11	0.0684981	80.9283	0.0794814	115.794	0.100958	84.6895	0.0226817
ATP6V1G3	39.4345	0.75409	42.6513	0.276884	101.29	0.0719042	60.5189	0.139008	54.5491	0.0364851	53.2826	0.475629
ATP6V1H	169.004	4.13223e-05	191.891	0.0013493	164.558	0.0131768	126.984	0.102128	162.627	0.0174869	186.56	0.000810423
ATP7A	80.5633	0.0012987	74.8016	0	86.6673	0.707792	87.9776	0.0012987	67.8986	0.0038961	87.0434	0
ATP7B	41.7692	0.464297	55.0775	0.148053	91.4861	0.541939	59.0309	0.334711	47.121	0.394549	54.9039	0.314826
ATP8A1	83.2574	0.0012987	67.5482	0	122.33	0.0025974	110.71	0.0012987	67.6027	0.0038961	57.5427	0.245454
ATP8A2	52.6003	0.0168831	50.1056	0.0402597	110.234	0.0415584	99.7678	0.0012987	77.3298	0.0025974	62.5141	0.0961039
ATP8B1	40.0769	0.603896	48.0101	0.0857143	93.9301	0.407792	58.0144	0.376623	52.0883	0.122078	54.5886	0.392208
ATP8B2	95.8396	0.0302577	166.39	0.00231149	126.373	0.00511008	306.403	2.92056e-09	117.325	0.00498391	308.058	0.00742787
ATP8B3	32.3571	0.983117	32.6772	0.971429	81.0737	0.877922	56.6749	0.466234	41.3092	0.823377	46.4654	0.88961
ATP8B4	61.5064	0.0012987	101.66	0	114.847	0.0207792	89.3429	0.0012987	58.6031	0.0103896	61.0424	0.124675
ATP9A	38.8487	0.798849	421.152	0.63436	85.0292	0.941551	53.0327	0.690735	244.457	0.723673	63.3115	0.55345
ATP9B	86.9251	0	74.7733	0	120.76	0.0038961	124.113	0.0012987	87.4542	0.0025974	130.228	0
ATPAF1	296.106	0	250.878	0	255.135	0	240.274	0	348.343	0	208.838	0
ATPAF2	139.702	0	105.63	0	147.196	0	149.991	0	69.0965	0.0038961	122.288	0
ATPBD1B	283.169	0	219.448	0	228.894	0	414.333	0	493.511	0	462.236	0
ATPBD3	72.2001	0.0012987	56.6726	0.00649351	125.358	0.0012987	86.6838	0.0012987	69.9983	0.0038961	76.0571	0.0025974
ATPBD4	98.7742	1.3493e-05	149.636	0	107.35	0.0136018	81.0913	0.00255102	155.956	3.37325e-06	61.9179	0.0368367
ATPGD1	54.0519	0.00219346	45.6007	0.0885276	93.9647	0.351928	190.988	0	48.7931	0.196736	60.9809	0.0404461
ATPIF1	511.386	0	296.399	0	310.633	0	388.614	0	539.866	8.43312e-07	480.144	0
ATR	45	0.0638975	48.4816	0.0228864	88.7351	0.783787	59.3117	0.469519	45.6256	0.545667	60.2507	0.0546237
ATRIP	199.924	0	136.679	0	227.223	0	190.558	0	162.864	0	214.645	0
ATRN	70.2766	0.000351938	84.9342	0.00018896	101.442	0.160136	74.6766	0.00034681	80.9692	0.0008201	75.3581	0.0268374
ATRNL1	54.7653	0.00909091	125.073	0	105.122	0.101299	69.9195	0.025974	48.565	0.306493	65.499	0.0506494
ATRX	78.1003	0.349903	87.5999	0.80391	102.04	0.743708	123.506	0.142019	86.8981	0.785508	99.0685	0.641789
ATXN1	53.7848	0.173055	69.5191	7.58981e-06	108.684	0.00667988	70.1703	0.00623714	141.958	0	70.12	0.0197411
ATXN10	98.0967	0	99.6148	0	129.232	3.37325e-06	102.767	3.37325e-06	79.6459	1.3493e-05	134.03	0
ATXN1L	108.106	0.0173182	117.279	0.0130006	119.816	0.259586	120.069	0.00485984	130.327	0.213739	130.031	0.0780693
ATXN2	1046.02	0	754.166	0	561.664	0	1111.94	0	543.172	0	1044.71	0
ATXN2L	57.8669	0.0161489	54.5328	0.00101334	119.867	0.0137947	74.9393	0.000890478	54.4231	0.00685783	72.5165	0.00414945
ATXN3	134.311	8.43312e-05	147.134	6.83083e-05	153.615	0.358496	275.854	8.43312e-07	99.3534	0.0863552	157.701	0.0218595
ATXN3L	42.8983	0.363636	41.6551	0.427273	78.0271	0.935065	49.7239	0.872727	41.5776	0.809091	52.7852	0.527273
ATXN7	39.7158	0.61948	36.4075	0.844156	99.9746	0.222078	53.6393	0.666234	45.5416	0.524675	50.1676	0.68961
ATXN7L1	38.0442	0.753247	36.3624	0.849351	83.4089	0.823377	53.1795	0.698701	47.6373	0.351948	42.6965	0.972727
ATXN7L2	221.565	0	194.616	0	260.291	0	160.535	0	116.187	0.0012987	297.7	0
ATXN7L3	268.917	0	299.87	0	317.451	0	303.746	0	300.25	0	349.211	0
ATXN8OS	39.6602	0.623377	36.7487	0.812987	81.6674	0.87013	48.2327	0.918182	38.3464	0.966234	49.8336	0.712987
AUH	164.713	0	107.691	0	189.3	0	142.543	0	145.108	0	146.476	0
AUP1	231.616	0.0177307	192.416	0.0170046	186.594	0.0279339	320.036	0.000974869	202.251	0.000918367	212.63	0.00401501
AURKA	558.438	0	255.082	0	327.572	0	112.494	3.37325e-06	869.843	0	216.643	0
AURKAIP1	2763.64	0	2258.98	0	3176.36	0	2153.9	0	2423.73	0	2401.41	0
AURKAPS1	65.6187	0.0012987	81.4638	0	119.728	0.00519481	99.3273	0.0012987	53.6357	0.0714286	92.889	0
AURKB	1430.17	0	775.03	0	688.752	0	258.252	0	1081.05	0	402.472	0
AURKC	39.8513	0.743708	37.4211	0.889708	84.7223	0.865997	54.774	0.73627	50.5547	0.353589	51.6395	0.661086
AUTS2	891.839	0	1005.41	0	589.302	0	542.504	0	1123.94	0	1324.4	0
AVEN	318.215	0	190.485	0	153.69	0	197.929	0	254.872	0	115.788	0
AVIL	55.3406	0.00909091	54.7263	0.0103896	110.249	0.0402597	94.6787	0.0012987	48.6637	0.296104	63.4121	0.0805195
AVL9	86.2055	8.43312e-07	54.412	0.000243717	107.939	0.00860263	92.4237	3.37325e-06	62.2509	0.000304436	71.6249	0.000273233
AVP	46.34	0.136283	52.5524	0.0397108	100.838	0.115449	68.7312	0.0282417	55.5552	0.106878	71.4318	0.196736
AVPI1	67.0531	0.0012987	154.554	0	139.297	0	64.1067	0.115584	100.424	0.0012987	96.8771	0
AVPR1A	38.2188	0.742857	37.2287	0.781818	77.6965	0.938961	52.5253	0.733766	41.9908	0.785714	49.0605	0.755844
AVPR1B	35.4365	0.884416	31.8877	0.985714	75.5544	0.95974	54.8972	0.575325	38.4607	0.962338	44.3147	0.950649
AVPR2	67.607	0.0012987	58.1002	0.0038961	136.928	0	77.2185	0.0025974	63.197	0.00519481	74.3741	0.00519481
AWAT2	34.5279	0.924675	35.0782	0.909091	88.7586	0.607792	52.4369	0.74026	41.4282	0.814286	48.1422	0.807792
AXIN1	203.186	0.195922	195.828	0.045	167.635	0.213366	194.537	0.0386203	227.808	0.402666	176.19	0.0539796
AXIN2	181.354	0	110.133	0	276.652	0	80.1554	0.0012987	527.978	0	152.7	0
AXL	43.7145	0.200008	45.7923	0.0794814	96.7859	0.333649	61.1798	0.106278	52.8288	0.0357868	51.9001	0.630423
AXUD1	557.963	0	2839.09	0	1003.91	0	1476.17	0	2254.71	0	3704.28	0
AYP1P1	421.376	0	293.135	0	295.992	0	369.866	0	224.152	0	297.95	0
AZGP1	37.8544	0.767532	40.6083	0.511688	88.3561	0.62987	53.1063	0.701299	44.6661	0.581818	53.0443	0.507792
AZI1	261.248	0.0980612	223.758	0.318962	298.951	0.0743878	205.113	0.0014876	204.118	0.00623714	364.435	0.0337325
AZI2	124.906	0	122.411	0	122.542	0.0012987	134.106	0	117.155	0.0012987	165.776	0
AZIN1	933.212	0	701.785	0	331.439	4.44181e-06	415.507	3.6507e-10	752.373	3.6507e-10	759.448	0
AZU1	55.1599	0.00909091	51.5353	0.0207792	109.877	0.0428571	67.836	0.0441558	57.1839	0.0181818	72.9642	0.00779221
B2M	7354	0	7265.34	0	4091.48	0	10273.8	0	7022.2	0	9352.38	0
B3GALNT1	62.1394	5.70422e-06	44.4253	0.125219	87.09	0.855634	57.6628	0.330741	57.2823	0.00598243	50.834	0.804627
B3GALNT2	136.029	0	134.944	0	149.129	0	153.905	0	146.099	0	153.591	0
B3GALT1	42.3985	0.4	43.1699	0.316883	89.3528	0.572727	50.9346	0.811688	45.2603	0.553247	55.3245	0.345454
B3GALT2	43.513	0.328571	47.3165	0.109091	91.0074	0.507792	53.5502	0.671429	51.8936	0.125974	64.349	0.0623377
B3GALT3	41.8367	0.398017	40.3615	0.573688	92.2282	0.461798	55.665	0.570083	41.4178	0.929566	47.7305	0.937608
B3GALT4	55.6346	0.00779221	46.9986	0.128571	107.667	0.0701299	119.997	0.0012987	61.3748	0.00649351	104.44	0
B3GALT5	38.5931	0.832031	35.9255	0.958864	86.1776	0.8902	62.434	0.0315242	47.1056	0.410003	50.7289	0.688077
B3GALT6	224.366	0	265.244	0	188.541	0	222.246	0	166.141	0	267.986	0
B3GALTL	47.6438	0.103896	97.8804	0	106.754	0.0766234	117.257	0.0012987	77.9772	0.0025974	145.869	0
B3GAT1	42.3275	0.431105	44.6454	0.144366	98.8722	0.558284	62.0718	0.0429502	48.2365	0.42918	58.3788	0.101652
B3GAT2	36.3971	0.84026	37.0895	0.796104	81.2976	0.875325	55.415	0.548052	43.3538	0.679221	44.4297	0.949351
B3GAT3	64.8879	0.0012987	68.033	0	111.164	0.0337662	93.9991	0.0012987	70.3641	0.0038961	76.9636	0.0012987
B3GNT1	139.659	0	203.219	0	146.372	0	154.844	0	129.667	0	176.709	0
B3GNT2	970.895	0	388.64	0	228.461	0	417.154	0	521.444	0	675.637	0
B3GNT3	51.552	0.0246753	48.5523	0.0675325	96.51	0.331169	59.3386	0.303896	45.7144	0.509091	56.0913	0.297403
B3GNT4	45.2106	0.218182	42.4427	0.368831	95.7523	0.35974	76.1524	0.0025974	54.6555	0.0519481	67.0321	0.0311688
B3GNT5	55.2968	0.00909091	45.0789	0.201299	79.085	0.928571	52.3469	0.742857	63.1184	0.00519481	133.033	0
B3GNT6	107.779	0	137.696	0	114.634	0.0220779	101.821	0.0012987	76.7961	0.0025974	111.606	0
B3GN-T6	51.4804	0.0246753	41.9752	0.407792	86.3771	0.722078	70.5778	0.0233766	44.7224	0.580519	57.8357	0.227273
B3GNT7	39.3474	0.642857	39.6464	0.590909	94.7347	0.384416	50.3207	0.84026	61.1604	0.00649351	50.6349	0.667532
B3GNT8	46.3649	0.164935	44.4734	0.24026	102.431	0.148052	69.3064	0.0311688	45.9745	0.48961	64.0705	0.0675325
B3GNT9	38.1743	0.746753	39.5439	0.596104	98.3218	0.271429	59.842	0.279221	44.7959	0.576623	48.8098	0.77013
B3GNTL1	98.7181	0	63.2133	0.0025974	111.248	0.0324675	128.262	0	55.4217	0.038961	124.121	0
B4GALNT1	37.1557	0.811688	41.4749	0.442857	85.8285	0.745455	58.2543	0.362338	45.3291	0.548052	44.6632	0.945454
B4GALNT2	42.4823	0.394805	32.7214	0.971429	80.6457	0.888312	53.8985	0.651948	38.8335	0.950649	50.8974	0.648052
B4GALNT3	39.673	0.623377	39.8609	0.568831	90.7251	0.514286	55.6558	0.537662	38.5019	0.962338	52.5881	0.54026
B4GALNT4	93.7919	0	51.8449	0.0194805	99.9115	0.223377	63.6135	0.128571	79.6101	0.0025974	58.0629	0.220779
B4GALT1	219.678	0	110.762	0	176.166	0	137.869	0	247.47	0	262.768	0
B4GALT2	57.134	0.0537376	61.2972	3.55345e-05	110.445	0.0046179	69.0624	0.00421407	67.1221	0.0429502	66.4467	0.013725
B4GALT3	355.04	0	367.815	0	360.333	0	426.526	0	402.227	0	514.155	0
B4GALT4	93.7222	8.43312e-07	98.7593	0	119.066	0.00378563	143.527	8.43312e-07	141.333	3.37325e-06	110.602	3.03592e-05
B4GALT5	360.666	0	679.391	0	92.3624	0.475325	63.8983	0.119481	415.958	0	260.588	0
B4GALT6	185.171	0	68.1834	0	130.613	0.0012987	137.967	0	167.738	0	389.33	0
B4GALT7	179.223	0	282.453	0	226.054	0	237.175	0	185.421	0	230.338	0
B9D1	48.6636	0.074026	55.76	0.00909091	104.123	0.118182	63.6755	0.127273	63.9909	0.00519481	56.8092	0.264935
B9D2	174.593	0	216.039	0	243.597	0	189.789	0	178.557	0	318.242	0
BAALC	45.183	0.27882	56.7867	0.0379018	105.498	0.0327281	226.521	8.43312e-07	98.2257	0.0226817	74.1559	0.00367347
BAAT	33.0902	0.974026	38.3316	0.698701	85.6593	0.751948	47.6585	0.931169	38.2019	0.967533	54.6834	0.387013
BACE1	41.0548	0.531941	55.276	0.211672	84.3517	0.726008	47.626	0.990703	43.1639	0.813712	41.1145	0.998441
BACE2	38.6287	0.734592	56.1155	0.102128	88.5174	0.579663	54.2656	0.644796	42.9336	0.773719	98.8147	0
BACH1	47.6362	0.555384	44.4104	0.510713	85.0398	0.926537	58.1081	0.527257	50.4076	0.177946	55.9131	0.636221
BACH2	881.371	3.6507e-10	145.998	0	230.228	3.6507e-10	243.183	3.6507e-10	953.682	2.92056e-09	198.942	1.00175e-06
BAD	56.755	0.700412	59.0521	0.487339	98.6726	0.307497	69.868	0.497078	76.5884	0.166018	68.5694	0.301339
BAG1	57.5224	0.00519481	45.9235	0.163636	87.3693	0.676623	58.3188	0.35974	60.0628	0.00779221	68.2683	0.0233766
BAG2	216.103	0	97.3332	0	139.221	0	68.9127	0.0324675	98.1691	0.0012987	60.1136	0.146753
BAG3	40.9868	0.522078	63.5424	0	86.9782	0.692208	60.2765	0.261039	162.918	0	389.815	0
BAG4	113.547	8.43312e-07	96.6924	0	175.779	0.000304436	135.458	8.43312e-07	110.663	3.37325e-06	121.937	0
BAG5	332.6	0.0566436	292.597	0.233747	200.982	0.230315	193.859	0.238599	324.217	0.415393	296.322	0.0507551
BAGE	53.0702	0.012987	46.8648	0.132467	98.1873	0.279221	64.1452	0.115584	55.5588	0.0376623	59.4835	0.176623
BAGE2	50.6985	0.0337662	44.4367	0.24026	98.1558	0.281818	79.3522	0.0025974	57.6856	0.0168831	70.5152	0.0103896
BAGE3	53.8089	0.0103896	49.6373	0.048052	98.7454	0.25974	78.3703	0.0025974	43.2229	0.7	69.7431	0.0116883
BAGE4	39.3343	0.755	37.9964	0.837476	103.533	0.0386203	60.1405	0.152323	47.3355	0.331531	52.4844	0.584412
BAGE5	118.839	0	68.0607	0	141.945	0	164.337	0	87.6227	0.0025974	120.414	0
BAHCC1	106.821	0	90.9482	0	140.802	0	50.5632	0.827273	104.82	0.0012987	165.822	0
BAHD1	69.3349	0.0012987	56.1741	0.00779221	91.0614	0.507792	69.6699	0.025974	56.1763	0.0298701	63.5172	0.0766234
BAI1	43.3969	0.228951	43.8142	0.0922286	97.1779	0.21424	59.3244	0.102279	48.4231	0.117477	55.1616	0.204534
BAI2	37.5623	0.796104	35.4143	0.896104	72.7502	0.987013	50.9233	0.812987	39.2709	0.938961	47.7396	0.825974
BAI3	36.7751	0.825974	46.8049	0.138961	86.8807	0.696104	53.0973	0.701299	41.2824	0.825974	46.042	0.902597
BAIAP2	43.2324	0.346665	44.8994	0.0357178	99.1461	0.0338618	56.9343	0.336327	50.6022	0.233824	60.6253	0.0127661
BAIAP2L1	35.6036	0.872727	50.5253	0.0337662	67.7087	0.998701	53.0606	0.702597	79.0897	0.0025974	40.0999	0.996104
BAIAP2L2	63.5571	0.0012987	65.5336	0	131.964	0.0012987	158.371	0	49.4672	0.257143	131.699	0
BAIAP3	43.1148	0.351948	43.7997	0.268831	93.4517	0.428571	64.4961	0.109091	63.9963	0.00519481	56.0165	0.302597
BAK1	57.1156	0.00519481	72.3529	0	84.6854	0.787013	71.1893	0.0207792	59.0727	0.00909091	67.6661	0.025974
BAMBI	61.2253	0.0012987	118.825	0	84.2457	0.801299	59.1497	0.322078	57.9813	0.0142857	700.523	0
BANF1	743.033	0	698.068	0	346.423	0.00729381	396.976	8.43312e-07	539.402	8.43312e-07	491.252	0
BANF2	50.0555	0.0441558	47.1591	0.116883	103.202	0.133766	67.0621	0.0545455	47.2291	0.387013	59.4455	0.176623
BANK1	69.498	0.0012987	66.4765	0	158.008	0	439.742	0	57.8607	0.0155844	598.625	0
BANP	610.879	2.33645e-08	322.221	0.000730278	595.217	0.00123211	739.156	2.92056e-09	431.475	5.70422e-06	539.817	0.000713028
BAP1	251.02	0	203.403	0	248.582	0	213.704	0	228.335	0	246.914	0
BAPX1	52.2887	0.0194805	45.1405	0.197403	87.7018	0.667532	63.6286	0.128571	43.8826	0.637662	56.868	0.262338
BARD1	796.304	0	443.317	0	387.174	0	307.681	0	1079.5	0	532.993	0
BARHL1	37.6278	0.790909	41.2919	0.45974	108.609	0.0623377	59.4608	0.294805	48.5301	0.312987	61.4846	0.115584
BARHL2	42.7778	0.374026	40.3474	0.535065	85.056	0.775325	58.1703	0.364935	43.3336	0.683117	53.1961	0.492208
BARX1	44.1444	0.293507	46.1494	0.157143	97.0406	0.318182	54.7138	0.593507	46.1765	0.475325	58.745	0.198701
BARX2	40.2088	0.6	37.0996	0.793507	93.9921	0.406494	53.7623	0.662338	39.6712	0.923377	46.919	0.872727
BASE	40.9169	0.560395	37.688	0.847677	83.5934	0.91579	62.6882	0.0592216	47.6492	0.249566	55.8543	0.347583
BASP1	313.616	0	60.9273	0.0038961	433.697	0	93.3193	0.0012987	680.037	0	2371.77	0
BAT1	610.376	4.56338e-05	587.55	0.000765608	355.418	0.0053033	443.437	0.00570423	441.564	0.000540868	470.158	0.00504673
BAT2	123.692	3.03592e-05	97.5284	6.83083e-05	185.353	0.344342	126.616	0.0457826	94.4622	0.0252395	137.073	0.0221319
BAT2D1	1107.88	0	770.113	0	491.779	0	589.999	0	732.361	0	639.329	0
BAT2L	158.629	0	131.643	0	180.65	0	180.704	0	124.559	0	225.363	0
BAT3	360.659	0	303.804	0	404.921	0	345.282	0	251.728	0	386.447	0
BAT4	69.6081	0.0012987	61.7224	0.0025974	99.5998	0.233766	73.6718	0.0103896	60.9772	0.00649351	78.5781	0
BAT5	367.345	0	340.357	0	350.106	0	493.875	0	271.245	0	398.896	0
BATF	39.9948	0.609091	50.5804	0.0324675	119.367	0.00649351	88.1097	0.0012987	55.6913	0.0350649	77.8929	0
BATF2	38.7337	0.694805	35.9297	0.876623	97.7239	0.293507	58.3145	0.35974	52.051	0.122078	54.3124	0.407792
BATF3	55.2097	0.00909091	115.069	0	87.5166	0.672727	62.412	0.168831	42.722	0.72987	68.3518	0.0233766
BAX	149.929	0.0001098	167.309	3.55345e-05	267.717	0.0075098	221.279	1.31195e-05	139.287	0.00262451	167.696	0.0343883
BAZ1A	991.861	0	857.712	0	371.4	0	627.401	0	702.779	0	815.706	0
BAZ1B	378.78	0.329419	259.985	0.00860263	207.146	0.109293	145.578	0.0596694	235.19	0.0252395	211.945	0.0784491
BAZ2A	48.6636	0.074026	48.2823	0.0753247	103.915	0.118182	67.3438	0.0506494	56.6286	0.0207792	71.3902	0.00909091
BAZ2B	65.2721	0.0012987	333.458	0	243.962	0	611.113	0	286.934	0	413.89	0
BBC3	72.2803	0.0012987	130.645	0	155.866	0	142.524	0	82.2065	0.0025974	107.02	0
BBOX1	37.8846	0.764935	41.8663	0.418182	81.0647	0.877922	53.4145	0.676623	41.8958	0.793507	48.5483	0.783117
BBS1	138.892	0	213.847	0	164.463	0	227.924	0	175.009	0	168.383	0
BBS10	126.29	0	78.0439	0	95.8477	0.355844	112.554	0.0012987	63.4373	0.00519481	85.1061	0
BBS12	40.5776	0.564935	42.6219	0.357143	109.495	0.0467533	64.8091	0.101299	48.7403	0.294805	60.3475	0.144156
BBS2	220.674	0	283.793	0	165.003	0	291.431	0	188.112	0	455.433	0
BBS4	88.1341	0	64.2912	0	121.034	0.0038961	68.3785	0.0350649	94.182	0.0025974	90.3362	0
BBS5	42.1513	0.374044	38.9121	0.78324	93.1368	0.402376	58.0753	0.326228	46.9662	0.392882	48.3862	0.939592
BBS7	135.895	6.82152e-05	94.8321	8.90662e-05	117.367	0.0131693	109.329	0.00140536	101.228	0.000273655	91.0656	0.00201981
BBS9	64.7823	0.0170046	61.7351	0.0013493	83.8906	0.649161	83.6368	0.186288	70.6078	0.167748	70.6588	0.138324
BBX	516.72	0	842.087	0	331.544	0	915.395	0	367.628	0	722.799	0
BCAM	39.0847	0.840375	41.6316	0.380613	86.709	0.868784	57.3271	0.360065	44.5117	0.709111	52.3037	0.599527
BCAN	47.3341	0.0620735	50.268	0.0481426	93.4924	0.410958	53.1643	0.847215	58.389	0.188987	55.1863	0.265396
BCAP29	125.905	0.00149873	110.875	0.0017591	116.54	0.000822018	103.794	0.0104813	201.546	0.00203621	119.722	0.00615135
BCAP31	912.571	0	919.881	0	955.754	0	1251.82	0	655.942	0	1057.64	0
BCAR1	41.0164	0.520779	40.4314	0.524675	98.798	0.25974	56.8787	0.446753	66.571	0.0038961	52.1599	0.564935
BCAR3	93.2477	0	283.053	0	84.5134	0.796104	57.1928	0.423377	323.422	0	110.538	0
BCAR4	43.6391	0.319481	49.3107	0.0519481	86.2988	0.724675	56.5305	0.477922	53.6785	0.0688312	65.7393	0.0493507
BCAS1	41.1936	0.5	42.4572	0.279791	83.8164	0.853357	55.5519	0.579663	46.12	0.463047	59.8513	0.0556999
BCAS2	129.682	0	169.088	0	130.004	0.00219346	89.6974	4.13223e-05	108.895	7.58981e-06	123.207	0
BCAS3	36.5198	0.836364	41.9971	0.406494	82.2533	0.855844	47.5944	0.935065	40.4627	0.875325	51.479	0.612987
BCAS4	673.763	0.0201907	115.43	0.000216379	591.477	0.000257363	200.776	2.92056e-06	190.493	0.00283382	286.887	0.0328254
BCAT1	1264.82	0	2110.57	0	390.439	0	278.419	0	777.956	0	225.202	0
BCAT2	336.413	0	211.657	0	265.624	0	194.683	0	165.851	0	303.08	0
BCCIP	493.841	0.00026605	441.483	0.00026605	252.454	0.00026605	243.07	0.000268283	513.878	0.000270534	266.215	0.00026605
BCDIN3D	292.489	0	78.8602	0	189.228	0	265.538	0	128.744	0	190.363	0
BCHE	43.23	0.29157	49.8275	0.00461798	100.352	0.134256	66.8833	0.0100194	46.9872	0.358496	56.432	0.336839
BCKDHA	398.562	0	468.686	0	316.285	0	432.467	0	334.585	0	486.746	0
BCKDHB	195.866	0.00630492	119.972	0.000301439	120.987	0.00493889	107.21	0.000358386	159.373	0.0105023	145.771	0.000658753
BCKDK	859.309	0	693.198	0	594.88	0	997.402	0	749.213	0	879.615	0
BCL10	87.8808	3.37325e-06	80.2045	7.58981e-06	103.704	0.264463	82.8233	7.58981e-06	103.785	6.83083e-05	105.521	3.03592e-05
BCL11A	623.337	0.000268283	2206.29	0.00026605	1288.19	0.00026605	1532.46	0.00026605	491.933	0.000268283	2278.86	0.00026605
BCL11B	357.442	0.0689796	103.079	0.0386203	94.3701	0.358496	69.8575	0.151607	44.6708	0.648072	83.1433	0.00401501
BCL2	384.028	0.000268283	652.339	0.00026605	246.782	0.00356941	163.043	0.000272802	60.108	0.0381524	629.32	0.00026605
BCL2A1	46.1318	0.174026	58.0349	0.0038961	99.362	0.238961	61.2013	0.218182	54.0752	0.0623377	61.5472	0.114286
BCL2L1	423.809	0.00103306	385.466	0.00912127	470.116	0.0144721	711.468	0.00236886	630.734	3.03592e-05	464.977	0
BCL2L10	44.2011	0.28961	41.1484	0.474026	107.08	0.0753247	63.0438	0.150649	48.9215	0.284416	56.7693	0.264935
BCL2L11	89.2345	9.8569e-09	66.1898	0.000584701	95.1538	0.278875	63.5037	0.0230158	66.3895	2.12909e-06	61.8315	0.0099558
BCL2L12	599.97	1.70327e-05	342.954	3.88727e-06	526.492	0.0186422	297.188	0.110786	555.152	9.8569e-09	502.685	5.43506e-05
BCL2L13	691.662	0	459.522	0	347.217	0	475.068	0	491.534	0	640.213	0
BCL2L14	42.7559	0.249179	43.3485	0.331278	93.3249	0.378121	58.878	0.168968	51.4334	0.0280823	59.4251	0.104708
BCL2L15	40.2627	0.700412	37.3698	0.921931	85.4159	0.893606	54.4396	0.732935	45.6176	0.596673	50.1858	0.853857
BCL2L2	406.197	0	468.538	0	167.009	0	489.599	0	370.236	0	375.691	0
BCL3	78.8417	0.0012987	424.954	0	107.653	0.0701299	175.299	0	180.853	0	531.625	0
BCL6	481.965	0.0453904	390.012	0.192683	284.046	0.176897	319.185	0.161047	159.934	0.00843312	273.079	0.221934
BCL6B	43.9263	0.305195	264.172	0	85.9537	0.744156	331.02	0	486.02	0	313.361	0
BCL7A	147.936	0.000343601	195.243	2.90256e-05	110.52	0.101186	122.85	0.00378221	124.734	0.00421407	115.97	0.096601
BCL7B	187.07	0	206.091	0	157.091	0.00052707	159.623	8.43312e-07	277.817	0	188.384	0
BCL7C	97.3127	1.86916e-07	82.5233	0.000938725	119.348	0.00784352	98.0097	0.00176213	88.9756	0.0326061	114.688	5.04673e-06
BCL8	42.0156	0.42987	38.3171	0.7	84.112	0.806493	54.2339	0.61948	45.2095	0.555844	54.092	0.422078
BCL9	1292.57	0	171.415	0	173.689	0	82.623	0.0012987	385.305	0	317.15	0
BCL9L	52.4534	0.0181818	47.2504	0.115584	99.4613	0.236364	83.7413	0.0012987	56.1392	0.0298701	70.4068	0.0103896
BCLAF1	1355.67	0	1444.43	0	485.003	0	583.919	0	1098.63	0	945.634	0
BCMO1	43.6738	0.316883	37.5705	0.75974	90.3169	0.52987	49.543	0.879221	43.1577	0.701299	47.1939	0.858441
BCO2	34.011	0.941558	35.2553	0.901299	77.3291	0.942857	52.7854	0.722078	40.1198	0.898701	45.8793	0.91039
BCOR	437.123	0	270.381	0	215.63	2.33645e-08	198.749	3.6507e-10	488.644	2.92056e-09	302.714	0
BCORL1	93.6487	0	68.3524	0	146.299	0	135.057	0	79.8736	0.0025974	103.318	0
BCORL2	36.182	0.850649	39.258	0.616883	83.2015	0.827273	61.2009	0.218182	43.1327	0.701299	45.6825	0.918182
BCR	70.5133	0.00096637	56.9935	0.00119073	113.307	0.000878376	72.4859	0.00141464	103.734	0.0108487	68.3638	0.00153042
BCS1L	218.834	0	174.078	0	254.857	0	271.382	0	170.377	0	188.013	0
BCYRN1	437.828	0	493.716	0	595.646	0	1251.47	0	308.976	0	643.035	0
BDH1	57.6357	0.00975866	61.5026	0.0912847	117.091	0.119929	65.4178	0.069766	64.8735	0.0708618	72.2455	0.202611
BDH2	57.0177	0.00519481	56.009	0.00909091	89.2223	0.576623	60.8924	0.232467	67.3846	0.0038961	69.1629	0.0155844
BDKRB1	43.6736	0.316883	46.8753	0.132467	88.2086	0.644156	57.9372	0.381818	39.5902	0.924675	54.4095	0.401299
BDKRB2	43.5521	0.325974	52.3497	0.0168831	90.7577	0.512987	58.7054	0.345454	55.7163	0.0350649	61.3947	0.116883
BDNF	53.8479	0.0390673	42.5909	0.170061	95.143	0.404601	58.7233	0.113335	46.4381	0.354802	54.369	0.294348
BDNFOS	48.134	0.0883117	43.6486	0.276623	99.0534	0.253247	65.8118	0.0727273	52.9472	0.0909091	58.1641	0.218182
BDP1	65.5267	0.0012987	78.7983	0	117.067	0.0103896	92.6265	0.0012987	63.4226	0.00519481	79.9707	0
BEAN	39.6464	0.700442	39.4743	0.685174	95.3445	0.27016	56.8327	0.425114	47.8228	0.251405	51.475	0.648072
BECN1	608.309	0	621.866	0	549.267	0	611.367	0	824.259	0	638.156	0
BECN1L1	42.0247	0.428571	37.8612	0.736364	97.6196	0.298701	48.6734	0.905195	52.3117	0.115584	44.4628	0.949351
BEGAIN	89.4468	0	73.4348	0	315.288	0	213.408	0	146.385	0	138.642	0
BEND2	42.8737	0.364935	40.0288	0.561039	95.7653	0.35974	51.3125	0.793507	45.3316	0.546753	61.7247	0.11039
BEND3	78.092	0.0143487	65.4831	3.38092e-06	108.388	0.348065	66.9893	0.0164712	67.5836	0.0017003	75.0229	0.1215
BEND4	163.014	2.92056e-09	44.3867	0.101652	128.063	0.00570423	59.361	0.256292	67.978	0.00300906	59.0657	0.082864
BEND5	484.629	0	331.483	0	343.749	0	616.388	0	625.287	0	775.696	0
BEND6	37.9481	0.786634	44.7706	0.15376	82.8722	0.790014	59.3363	0.341116	43.7961	0.728884	48.816	0.724082
BEND7	44.3214	0.136262	70.8152	0.0180457	93.2806	0.550547	54.2323	0.75348	48.4578	0.21676	54.874	0.306615
BEST1	41.6981	0.45974	83.0777	0	103.216	0.132467	79.4457	0.0025974	44.1362	0.628571	85.3532	0
BEST2	41.7059	0.458442	43.7756	0.27013	90.6616	0.515584	61.3818	0.212987	45.6695	0.511688	52.9177	0.519481
BEST3	197.386	0	38.511	0.681818	89.6535	0.557143	50.1201	0.848052	814.488	0	160.157	0
BEST4	56.2067	0.00519481	51.89	0.0194805	109.767	0.0441558	74.3335	0.00909091	61.2749	0.00649351	64.561	0.0597403
BET1	197.596	0	144.339	0	135.234	0.0012987	105.543	0.0012987	163.678	0	160.325	0
BET1L	74.5399	0.0012987	74.5748	0	112.427	0.0298701	80.1346	0.0012987	84.127	0.0025974	84.8765	0
BET3L	40.7781	0.545455	40.9198	0.493507	102.02	0.158442	59.6542	0.288312	49.404	0.258442	60.0233	0.149351
BEX1	40.4049	0.562827	48.323	0.0946407	94.6718	0.307654	56.9389	0.388802	72.5797	0.442044	52.7759	0.560395
BEX2	48.3863	0.0818182	47.0361	0.127273	90.1303	0.535065	71.9446	0.0155844	49.1532	0.272727	58.504	0.207792
BEX4	61.9896	0.0012987	1217.49	0	136.94	0	322.726	0	231.978	0	553.967	0
BEX5	43.7224	0.314286	46.8673	0.132467	99.0482	0.253247	65.968	0.0701299	51.7828	0.12987	55.707	0.322078
BEXL1	64.4161	0.0587755	1067.48	0.262577	147.918	0.121134	329.812	0.0980612	212.266	0.114826	539.016	0.203307
BEYLA	39.9741	0.720273	39.5121	0.722824	86.1722	0.900204	52.0805	0.919956	47.0712	0.296097	51.4685	0.732098
BFAR	496.106	0	206.527	0	205.31	0	349.549	0	229.099	0	304.192	0
BFSP1	32.7342	0.976623	40.7212	0.506494	82.6696	0.841558	54.0335	0.633766	41.8912	0.793507	51.0401	0.636364
BFSP2	42.1711	0.41948	38.002	0.727273	74.1109	0.977922	53.2368	0.694805	45.9634	0.48961	49.0004	0.761039
BGLAP	45.8869	0.183117	49.8808	0.0454546	103.354	0.128571	65.007	0.0935065	58.4492	0.0116883	67.1702	0.0311688
BGN	42.9232	0.362338	42.854	0.342857	87.8498	0.663636	57.5999	0.397403	47.5165	0.362338	66.9377	0.0337662
BHLHA15	40.3973	0.574026	37.2013	0.788312	90.0587	0.54026	52.8566	0.714286	46.7741	0.428571	53.8121	0.444156
BHLHB2	102.264	0	3198.82	0	327.913	0	373.781	0	55.4272	0.038961	411.38	0
BHLHB3	42.4081	0.4	39.7697	0.580519	94.1662	0.401299	55.2634	0.557143	42.77	0.723377	50.3011	0.684416
BHLHB4	36.216	0.848052	38.3009	0.702597	85.2383	0.771429	60.294	0.261039	44.7517	0.577922	57.4975	0.248052
BHLHB9	81.1312	0.0012987	67.3162	0	111.008	0.0337662	79.1826	0.0025974	64.6531	0.00519481	98.2603	0
BHLHE22	45.1113	0.220779	40.1992	0.545455	89.2343	0.576623	65.8955	0.0714286	46.9096	0.414286	58.8819	0.194805
BHMT	44.2795	0.283117	40.3458	0.535065	93.4862	0.427273	53.614	0.666234	41.5647	0.809091	47.8198	0.824675
BHMT2	40.0707	0.661026	39.0989	0.72984	92.3433	0.485816	56.4582	0.485816	46.9126	0.428714	51.0431	0.738363
BICC1	37.4325	0.798701	43.4531	0.290909	96.2877	0.335065	55.5616	0.541558	46.4537	0.457143	54.3738	0.403896
BICD1	54.8741	0.000165289	55.6497	0.000189745	102.089	0.0619337	68.4367	0.029806	56.8876	0.0153694	73.3413	8.43312e-05
BICD2	279.865	0.18	217.136	0.0810423	175.018	0.174587	297.893	0.150893	223.574	0.0438388	315.714	0.0842098
BID	205.659	1.25219e-07	187.61	1.86916e-07	146.76	0.000713028	116.638	0.000142019	86.9872	0.0117397	197.731	2.16556e-05
BIK	277.334	0	38.8291	0.648052	74.1233	0.977922	57.9207	0.381818	72.5145	0.0025974	60.0076	0.153247
BIN1	350.152	0	535.443	0	143.316	0	577.844	0	289.45	0	536.234	0
BIN2	32.0974	0.985714	33.8651	0.944156	78.0425	0.935065	49.4084	0.883117	32.7044	0.998701	44.5417	0.948052
BIN3	72.7214	0.0012987	80.4041	0	127.1	0.0012987	95.8025	0.0012987	71.3657	0.0025974	81.577	0
BIRC1	45.1805	0.218182	46.4274	0.151948	85.6662	0.751948	55.1187	0.562338	48.5273	0.312987	56.6862	0.267533
BIRC2	421.116	0	415.029	0	165.002	8.43312e-07	298.541	0	570.383	0	307.196	0
BIRC3	144.988	0.243301	129.508	0.0296374	211.981	0.251384	399.429	1.25219e-07	140.369	0.00100175	242.011	0.0555905
BIRC5	423.738	8.43312e-07	183.456	6.83083e-05	276.444	0.220207	133.605	0.325216	467.957	3.37325e-06	260.142	0.00487097
BIRC6	260.497	0	213.41	0	154.118	0	239.949	0	160.436	0	250.542	0
BIRC7	40.5387	0.605451	37.7658	0.860992	88.495	0.70345	57.2466	0.369577	49.1548	0.163265	319.271	0.0264201
BIRC8	37.0473	0.811688	34.7654	0.920779	77.2525	0.942857	49.0355	0.893506	43.206	0.7	50.8983	0.648052
BIVM	446.339	0	99.201	0	94.8579	0.308673	65.0305	0.0368367	256.112	0	54.6033	0.304605
BLCAP	173.625	0	162.955	0	281.093	0	274.808	0	336.493	0	286.798	0
BLID	45.2666	0.212987	50.7869	0.0285714	100.119	0.216883	64.1523	0.115584	57.5897	0.0168831	73.6631	0.00649351
BLK	291.998	0	364.038	0	223.111	0	201.344	0	336.277	0	409.963	0
BLM	669.353	0	258.745	0	231.88	0	145.293	0	341.23	0	167.529	0
BLMH	474.624	0	400.403	0	340.427	0	323.399	0	543.4	0	379.354	0
BLNK	177.625	0	209.629	0	150.088	0	207.859	0	117.46	0.0012987	264.481	0
BLOC1S1	297.214	0	347.17	0	263.127	0	241.306	0	229.761	0	245.893	0
BLOC1S2	56.7874	0.000243717	57.0351	0.00178445	117.925	0.00014252	69.7181	0.0158281	57.4973	0.0144721	68.785	0.00202479
BLOC1S3	38.355	0.732468	35.8492	0.879221	94.3153	0.393506	51.8676	0.77013	36.6674	0.984416	46.2689	0.896104
BLR1	38.5887	0.707792	37.1514	0.788312	89.1447	0.579221	52.3039	0.744156	36.2807	0.988312	52.8817	0.520779
BLVRA	81.5606	0.0012987	187.074	0	180.441	0	262.284	0	512.737	0	458.685	0
BLVRB	64.3106	0.0012987	142.449	0	128.216	0.0012987	76.6611	0.0025974	62.5244	0.00519481	195.53	0
BLZF1	1424.05	0	1338.62	0	1899.89	0	3248.86	0	1187.62	0	2282.74	0
BMF	48.9141	0.0170473	112.582	0.0438825	113.069	0.0208891	147.963	0.131312	54.0196	0.0189371	146.636	0.0400551
BMI1	1363.87	0	562.558	0	315.683	0	928.041	0	2410.72	0	1688.89	0
BMP1	47.8019	0.152285	65.4536	0.0741677	98.8122	0.311282	62.7973	0.160651	51.476	0.115558	71.9147	0.0560647
BMP10	41.2745	0.492208	44.031	0.255844	95.9618	0.350649	54.2424	0.61948	43.0531	0.703896	50.7133	0.661039
BMP15	33.5979	0.962338	44.0957	0.254545	77.1413	0.948052	54.7357	0.590909	43.6633	0.65974	47.2078	0.855844
BMP2	43.1331	0.349351	500.755	0	150.109	0	476.929	0	122.103	0.0012987	655.434	0
BMP2K	316.525	0	314.29	0	246.224	3.6507e-10	352.119	0	223.677	2.92056e-09	228.967	0
BMP2KL	39.8306	0.615584	38.0429	0.724675	88.9255	0.594805	52.9323	0.707792	51.2034	0.161039	55.5588	0.32987
BMP3	35.6457	0.872727	38.4837	0.684416	89.8178	0.551948	57.7749	0.388312	120.546	0.0012987	44.6517	0.945454
BMP4	44.6967	0.372172	86.2495	0.278875	89.5318	0.72452	54.0146	0.697784	59.9765	0.137972	56.3935	0.309265
BMP5	40.8805	0.532467	38.9715	0.638961	88.2741	0.635065	48.4783	0.909091	47.7474	0.345454	51.3263	0.618182
BMP6	39.1636	0.657143	37.2048	0.788312	85.6858	0.750649	48.3385	0.912987	39.9763	0.907792	51.6676	0.596104
BMP7	32.2434	0.983117	38.9955	0.637662	78.1305	0.935065	60.6822	0.241558	42.7756	0.723377	45.4664	0.922078
BMP8A	37.3823	0.801299	37.0712	0.797403	93.012	0.446753	64.0751	0.116883	51.3989	0.151948	54.4882	0.396104
BMP8B	126.226	0	109.233	0	175.343	0	241.333	0	137.649	0	232.662	0
BMPER	39.8975	0.650248	34.7972	0.985966	93.8346	0.350839	48.7204	0.979739	55.0681	0.106878	47.5729	0.916322
BMPR1A	47.7333	0.385374	42.99	0.215918	87.231	0.795034	53.2857	0.755	216.758	0.0252395	49.4007	0.772845
BMPR1B	38.2871	0.737662	40.252	0.541558	87.0965	0.68961	211.479	0	44.0542	0.632467	50.107	0.696104
BMPR2	90.7149	0	264.476	0	94.5647	0.322081	72.362	0.000485748	181.331	0	190.27	0
BMS1	594.554	0.37518	520.158	0.438388	451.57	0.0544072	436.188	0.446942	535.438	0.166997	428.594	0.269206
BMS1P5	2555.58	0	2091.2	0	2658.37	0	4690.31	0	1861.16	0	3643.32	0
BMX	44.4609	0.096601	46.1148	0.0249774	110.801	0.00128206	61.6316	0.0565327	51.3424	0.0393729	61.6463	0.0120751
BNC1	45.1165	0.0548557	41.1403	0.488764	93.6398	0.336327	62.0973	0.0212783	45.0001	0.679668	56.2745	0.10393
BNC2	38.6927	0.702597	38.3787	0.692208	91.7702	0.490909	53.6012	0.667532	45.0234	0.567532	43.2162	0.966234
BNIP1	106.227	0	206.68	0	128.965	7.58981e-06	84.991	3.37325e-06	174.231	0	104.099	0
BNIP2	857.933	0	1256.63	0	340.862	0	594.375	0	996.838	0	684.829	0
BNIP3	363.142	0	103.526	0	181.86	0	275.948	0	297.553	0	324.21	0
BNIP3L	417.556	0	553.483	0	213.174	0	283.215	0	403.706	0	628.334	0
BNIPL	48.1616	0.125185	41.8517	0.457009	96.3584	0.262931	67.4647	0.0443019	49.7359	0.0979339	53.4143	0.500897
BOAT	41.1878	0.520563	44.274	0.330474	94.9357	0.376306	60.3439	0.353018	46.5408	0.489664	55.4824	0.349752
BOC	32.4021	0.981818	33.795	0.944156	77.6491	0.94026	52.3679	0.742857	45.3041	0.550649	40.1692	0.996104
BOK	54.4924	0.00909091	55.1217	0.00909091	110.589	0.0350649	62.4846	0.166234	56.5082	0.0233766	71.3682	0.00909091
BOLA1	93.0119	0	61.147	0.0038961	132.714	0.0012987	89.3593	0.0012987	78.6969	0.0025974	95.0415	0
BOLA2	700.735	1.13272e-05	588.657	1.64423e-05	621.868	3.78126e-05	473.625	7.29076e-05	730.848	1.21904e-05	344.192	0.000822018
BOLA2B	44.143	0.293507	42.0151	0.406494	77.673	0.938961	62.7363	0.161039	53.6676	0.0688312	50.629	0.667532
BOLA3	740.137	0.00176213	566.88	0.0878512	438.999	0.0081002	391.47	0.0676085	617.733	0.0266628	280.637	0.0908507
BOLL	38.7668	0.882965	37.6354	0.907399	84.44	0.935821	53.5345	0.857346	45.4081	0.584607	45.853	0.994996
BOP1	1213.88	0	1176.37	0	1339.55	0	945.661	0	878.844	0	764.806	0
BP75	204.618	0	162.593	0	137.27	0	130.891	0	175.536	0	154.128	0
BPESC1	45.8628	0.184416	41.9485	0.41039	87.2875	0.681818	66.9866	0.0545455	47.3304	0.381818	56.9605	0.261039
BPGM	83.9243	6.76085e-05	65.6532	0.00254376	105.748	0.0156524	81.1669	0.00432694	108.016	0.000232205	79.4064	0.00347844
BPHL	183.514	0	155.854	0	138.316	0	90.7773	0.0012987	159.114	0	139.702	0
BPI	41.2565	0.492208	46.1491	0.157143	95.3263	0.366234	55.9682	0.519481	48.1238	0.325974	58.4901	0.207792
BPIL1	37.1801	0.811688	34.0608	0.94026	93.2496	0.436364	60.5565	0.246753	43.8761	0.637662	55.8839	0.312987
BPIL2	40.42	0.574026	42.5338	0.363636	107.124	0.0753247	56.9189	0.442857	47.8027	0.345454	65.7935	0.048052
BPIL3	40.0172	0.607792	38.967	0.638961	93.0926	0.445454	55.4203	0.548052	50.5068	0.197403	54.671	0.388312
BPNT1	127.994	0	103.592	0	115.716	0.0181818	113.68	0.0012987	96.1599	0.0012987	98.9858	0
BPTF	147.951	1.3493e-05	83.1022	0.000408163	104.993	0.0344105	97.9367	7.58981e-06	71.3812	0.000189745	97.4927	0.000337325
BPY2	45.2404	0.111736	39.9305	0.625944	95.0018	0.288603	56.1077	0.525637	44.225	0.71435	58.3177	0.0935141
BPY2B	47.1203	0.131169	46.4387	0.151948	94.1387	0.401299	64.2417	0.111688	56.0369	0.0298701	52.8351	0.523377
BPY2C	41.2056	0.494805	34.3772	0.931169	83.6001	0.815584	50.7904	0.816883	43.3207	0.684416	50.8041	0.654545
BRAF	71.0219	0.0012987	47.4982	0.1	104.495	0.114286	75.2793	0.00519481	69.5724	0.0038961	64.9926	0.0571429
BRAP	40.5211	0.566234	34.8242	0.918182	86.0628	0.74026	55.0164	0.568831	46.2463	0.471429	51.8978	0.583117
BRCA1	178.802	0.000460918	127.61	0.000379489	133.99	0.000464639	95.2351	0.000382596	83.097	0.000446309	91.3385	0.000523899
BRCA2	80.3268	0.0012987	66.3281	0	95.5336	0.364935	55.0027	0.568831	69.0357	0.0038961	59.4012	0.179221
BRCC3	219.107	0	142.481	0	141.99	0	127.042	0	165.142	0	168.711	0
BRD1	243.759	0	176.681	0	172.189	0	257.63	0	192.72	0	326.504	0
BRD2	3316.94	0	2489.21	0	2817.32	0	3595.28	0	2749.01	0	4456.86	0
BRD3	397.327	0	403.01	0	334.615	0	485.687	0	286.341	0	555.366	0
BRD4	53.1485	0.000142019	51.7651	0.00467761	105.95	0.0132392	66.1344	0.00352789	56.0192	0.0124169	57.619	0.296097
BRD7	862.894	0	698.428	0	512.978	0	500.516	0	661.85	0	742.211	0
BRD7P2	349.855	8.43312e-07	309.384	0	231.485	0.000102041	209.682	8.43312e-07	307.933	3.37325e-06	318.892	0
BRD7P3	50.2234	0.0402597	47.4774	0.101299	109.519	0.0467533	67.2311	0.0506494	55.1378	0.0428571	63.0424	0.0896104
BRD8	467.112	0.00863023	293.146	0.111281	281.346	0.0386331	374.105	0.0230158	228.53	0.0961503	352.422	0.0952531
BRD9	462.678	0.108687	566.729	0.276884	546.768	0.119859	566.412	0.112967	708.247	0.276884	621.254	0.205799
BRDG1	179.672	0	63.3922	0.0012987	282.027	0	321.606	0	87.6103	0.0025974	101.049	0
BRDT	30.0572	1	33.6276	0.998533	81.8735	0.987118	49.8503	0.984878	36.1119	0.999988	46.9304	0.982967
BRE	158.432	0.0348438	528.131	0	132.41	0.0038345	95.3701	0.0398713	174.52	0.00155211	121.704	2.92056e-06
BREA2	39.9418	0.609091	38.7236	0.65974	87.4003	0.675325	53.2876	0.690909	42.4353	0.749351	48.5305	0.785714
BRF1	68.0937	0.414783	69.5916	0.0274356	124.267	0.247328	81.5753	0.293489	64.6234	0.172579	94.4569	0.134566
BRF2	230.579	0	125.225	0	188.909	0	167.308	0	211.267	0	238.553	0
BRI3	218.064	0	627.434	0	234.47	0	422.756	0	750.817	0	549.697	0
BRI3BP	445.228	0.000272802	249.555	0.000608998	355.58	0.00173907	174.454	0.000418369	489.57	0.000275088	211.872	0.00124132
BRI3P1	134.891	0	396.126	0	182.508	0	289.702	0	421.267	0	350.136	0
BRIP1	56.2906	0.00519481	56.8956	0.00649351	105.385	0.1	63.3246	0.137662	62.3035	0.00519481	57.6811	0.235065
BRIX1	1251.24	0	797.811	0	579.726	0	395.087	0	737.842	0	660.575	0
BRMS1	576.562	0	513.321	0	635.761	2.10828e-05	634.975	8.43312e-07	643.317	8.43312e-07	484.957	0
BRMS1L	103.593	8.43312e-05	124.007	3.03592e-05	115.847	0.0013493	95.5952	3.37325e-06	68.4131	5.3972e-05	100.651	0.000371901
BRP44	1489.76	0	542.36	0	690.191	0	509.064	0	950.261	0	551.922	0
BRP44L	1280.15	0	1042.52	0	486.735	0	513.238	0	1422.4	0	424.502	0
BRPF1	1353.41	0	1123.36	0	1591.35	0	1447.66	0	1162.27	0	1542.24	0
BRPF3	319.867	0	405.218	0	179.179	0	363.508	0	231.011	0	717.931	0
BRS3	40.3051	0.587013	41.1264	0.474026	90.6291	0.519481	52.7296	0.723377	51.5497	0.144156	48.7928	0.77013
BRSK1	59.0855	0.0025974	148.3	0	119.525	0.00649351	72.1679	0.0142857	362.093	0	652.343	0
BRSK2	37.6163	0.790909	48.6672	0.0584416	80.8653	0.881818	56.3914	0.487013	59.7558	0.00779221	61.3693	0.116883
BRUNOL4	43.4136	0.209677	39.1165	0.747958	98.4265	0.112243	57.4474	0.319132	47.8541	0.222865	57.2174	0.0746687
BRUNOL5	43.898	0.305195	43.6412	0.277922	97.1475	0.312987	57.7196	0.388312	48.2596	0.320779	67.8786	0.0246753
BRUNOL6	84.9377	0.0012987	48.8743	0.0558442	120.013	0.00519481	158.825	0	61.5335	0.00519481	135.922	0
BRWD1	136.686	0.000113991	195.476	9.41998e-05	136.946	0.000719067	153.569	0.000312814	174.658	0.000341752	214.315	0.000112204
BRWD2	236.221	0	268.777	0	160.815	8.43312e-07	209.494	0	249.778	0	113.281	0
BRWD3	80.9897	0.0012987	53.2716	0.012987	82.2486	0.855844	93.2034	0.0012987	59.8285	0.00779221	72.7514	0.00779221
BSCL2	626.234	0	581.509	0	659.022	0	662.14	0	629.479	0	752.875	0
BSDC1	512.148	0	536.396	0	367.28	0	1148.38	0	711.243	0	764.059	0
BSG	182.981	0.185496	170.48	0.087982	137.93	0.402666	139.216	0.0240858	178.699	0.000918367	131.613	0.316891
BSN	36.168	0.851948	38.5978	0.676623	94.4108	0.388312	49.3492	0.883117	45.672	0.51039	46.1658	0.9
BSND	43.6103	0.320779	45.9871	0.15974	84.056	0.806493	56.902	0.444156	44.4925	0.593507	56.2265	0.28961
BSPH1	42.8846	0.363636	39.2629	0.616883	99.2162	0.246753	55.1626	0.562338	51.8348	0.127273	60.2371	0.145454
BSPRY	68.7054	0.0012987	57.6676	0.0038961	157.603	0	197.774	0	84.2332	0.0025974	120.493	0
BST1	58.8283	0.0038961	68.8878	0	105.361	0.1	74.596	0.00779221	64.5994	0.00519481	63.761	0.0753247
BST2	272.745	0	367.024	0	774.618	0	875.584	0	108.026	0.0012987	552.007	0
BSX	39.8511	0.615584	40.4314	0.524675	86.3082	0.723377	61.6348	0.205195	57.3081	0.0181818	59.7951	0.163636
BTAF1	737.91	0	1022.28	0	485.033	0	1227.06	0	833.9	0	837.503	0
BTBD1	565.966	0	493.743	0	203.655	8.43312e-07	239.067	0	641.346	0	326.417	0
BTBD10	374.95	0	351.272	0	201.391	0	214.05	0	448.17	0	298.503	0
BTBD11	116.123	0.222865	62.087	0.590737	147.306	0.430361	62.4273	0.582852	47.3147	0.563445	84.5019	0.415393
BTBD12	252.431	0	120.867	0	240.68	0	191.157	0	248.72	0	160.006	0
BTBD15	226.845	0	226.627	0	148.63	0	176.791	0	228.49	0	292.611	0
BTBD16	35.6824	0.872727	33.4248	0.951948	78.6513	0.931169	48.6675	0.905195	37.5628	0.974026	52.7504	0.532467
BTBD17	40.7523	0.548052	37.6392	0.754545	91.7889	0.490909	52.9332	0.707792	42.1691	0.774026	56.7293	0.266234
BTBD2	1922.11	0	1946.41	0	2101.5	0	1948.65	0	1643.11	0	2055.11	0
BTBD3	129.078	0.00314513	294.558	0.149138	130.381	0.0849184	225.881	0.000154014	1085.01	0.0020938	182.92	0.0934755
BTBD6	1086.89	0	837.253	0	583.621	0	358.553	0	1814.92	0	493.774	0
BTBD7	99.4923	1.25219e-07	69.3714	6.30842e-07	107.295	0.0138482	121.25	2.92056e-09	92.0011	3.6507e-07	111.72	3.55345e-05
BTBD8	42.0289	0.402666	48.0138	0.0258265	96.3341	0.344342	60.5121	0.132245	51.6527	0.0389821	61.7327	0.0314125
BTBD9	54.6984	0.00909091	50.9323	0.0285714	112.943	0.0285714	66.4709	0.0636364	57.1946	0.0181818	65.4344	0.0506494
BTC	50.3192	0.0402597	41.144	0.474026	89.6605	0.557143	60.4136	0.248052	51.4303	0.151948	48.3224	0.798701
BTD	45.8954	0.183117	53.2747	0.012987	85.1208	0.775325	70.5381	0.0233766	43.1419	0.701299	55.3301	0.345454
BTF3	4201.95	0	6161.86	0	2846.24	0	3171.56	0	4694.99	0	2811.21	0
BTF3L1	48.736	0.0714286	48.3144	0.0753247	108.018	0.0649351	65.331	0.0857143	54.6795	0.0506494	53.3006	0.483117
BTF3L4	419.736	0	629.298	0	263.806	0	309.626	0	610.826	0	526.222	0
BTG1	3460.46	0	5366.07	0	3319.21	0	5148.53	0	4947.42	0	2947.31	0
BTG2	2154.66	0	1144.48	0	594.768	0	534.992	0	432.27	0	1350.26	0
BTG3	855.715	0	47.5892	0.388802	200.104	0	125.452	8.43312e-07	49.68	0.34219	403.994	0
BTG4	44.3135	0.280519	38.4506	0.687013	92.7292	0.458442	54.1758	0.624675	45.9547	0.48961	52.9982	0.511688
BTK	1314.49	0	1335.59	0	902.33	0	1341.61	0	1138.05	0	1407.71	0
BTLA	46.267	0.0548364	44.3847	0.199187	107.763	0.132914	79.5675	7.58981e-06	47.4384	0.396859	56.3011	0.458061
BTN1A1	49.5505	0.0493507	45.6088	0.174026	92.4401	0.471429	63.3859	0.135065	67.6562	0.0038961	61.6151	0.112987
BTN2A1	341.194	0.00303593	300.464	0.032067	245.763	0.102716	569.25	0.0738877	435.853	0.00014252	529.995	0.00777197
BTN2A2	61.4941	0.192683	101.772	0.16031	102.38	0.396859	120.832	0.00210828	72.4523	0.0847436	85.3808	0.0151425
BTN2A3	49.3334	0.0545455	49.7237	0.048052	88.7624	0.607792	63.7467	0.123377	52.192	0.119481	62.5177	0.0961039
BTN3A1	83.201	0.0453904	82.8531	0.0119422	114.085	0.118591	166.439	0.0642402	61.3674	0.117959	123.167	0.156655
BTN3A2	214.442	8.43312e-07	167.992	0	136.982	0.000102041	391.87	0	104.734	3.37325e-06	208.168	0
BTN3A3	116.743	0	117.051	0	99.9615	0.222078	200.984	0	66.4249	0.0038961	112.267	0
BTNL2	43.7634	0.311688	39.4366	0.603896	98.845	0.257143	57.5168	0.401299	42.8041	0.722078	53.368	0.474026
BTNL3	41.9464	0.364517	42.3334	0.229632	95.1141	0.268835	55.9409	0.47489	47.7605	0.201357	55.3665	0.376412
BTNL8	33.4201	0.997631	35.6158	0.971758	79.9724	0.966939	54.2938	0.705447	42.4219	0.706443	47.9486	0.929077
BTNL9	122.924	0	37.0882	0.796104	83.8259	0.81039	202.251	0	60.9938	0.00649351	53.7379	0.453247
BTRC	57.5324	0.0115441	49.8942	0.0162936	96.9321	0.202479	78.5567	0.0784491	63.8206	0.000709226	77.4713	0.109901
BUB1	1291.18	0	648.571	0	375.684	0	201.14	0	1087.05	0	338.283	0
BUB1B	569.125	0	263.166	0	243.194	0	130.755	0	482.366	0	199.529	0
BUB3	2509.93	0.00026605	1816.11	0.00026605	1297.21	0.000439166	898.669	0.000268283	2199.31	0.00026605	1380.5	0.00026605
BUD13	441.773	0	238.069	0	264.188	0	196.088	0	387.547	0	307.26	0
BUD31	998.919	0	949.872	0	654.719	0	586.338	0	914.573	0	864.832	0
BVES	40.7777	0.64364	83.9982	0.499026	96.3405	0.73627	85.3814	0.265396	41.9449	0.909582	93.228	0.680951
BYSL	533.778	0	383.882	0	340.8	0	173.17	0	384.178	0	253.53	0
BZRAP1	154.958	0	68.8537	0	409.989	0	237.547	0	354.31	0	606.435	0
BZRPL1	46.8994	0.14026	46.5642	0.146753	105.35	0.1	62.0328	0.188312	52.496	0.109091	56.1264	0.296104
BZW1	120.929	0.0315361	115.681	0.0315361	104.92	0.378131	83.9973	0.54533	129.158	0.282069	95.2136	0.230157
BZW2	1347.2	0	901.323	0	674.586	0	794.348	0	970.772	0	571.46	0
C10ORF10	174.347	0	312.519	0	153.093	0	372.884	0	929.094	0	269.875	0
C10ORF104	269.245	0	369.904	0	198.298	0	573.987	0	247.432	0	435.221	0
C10ORF105	48.4586	0.0779221	49.1029	0.0545455	77.629	0.94026	67.6612	0.0467533	46.2615	0.471429	51.6572	0.596104
C10ORF107	38.305	0.736364	35.9514	0.876623	83.5757	0.815584	50.2921	0.84026	43.9498	0.636364	44.6891	0.944156
C10ORF108	42.1892	0.414286	41.0031	0.492208	86.0422	0.741558	61.8101	0.198701	46.8367	0.418182	57.4173	0.248052
C10ORF11	40.358	0.576623	36.4305	0.844156	86.6604	0.707792	47.7588	0.92987	37.615	0.974026	50.5807	0.668831
C10ORF110	39.2341	0.653247	41.4513	0.449351	93.2498	0.436364	58.8113	0.342857	44.6635	0.581818	57.0846	0.255844
C10ORF111	44.6968	0.257143	45.1137	0.2	79.806	0.907792	54.4119	0.609091	43.1541	0.701299	60.9074	0.127273
C10ORF112	44.9528	0.233766	44.5015	0.237662	86.7356	0.702597	59.6487	0.288312	45.9714	0.48961	60.4011	0.144156
C10ORF113	38.7127	0.698701	33.567	0.950649	85.5038	0.754545	49.957	0.858441	40.492	0.87013	53.1604	0.497403
C10ORF114	47.4838	0.114286	40.2303	0.544156	90.7956	0.511688	57.9758	0.377922	46.1948	0.475325	69.6631	0.0116883
C10ORF115	44.0763	0.296104	54.1649	0.0116883	160.268	0	66.8358	0.0558442	53.3737	0.0818182	70.1709	0.0103896
C10ORF116	44.33	0.279221	43.5365	0.285714	109.584	0.0467533	53.974	0.642857	48.5366	0.311688	62.7098	0.0948052
C10ORF118	79.4847	0.0012987	70.2751	0	105.478	0.0987013	176.414	0	90.7532	0.0025974	122.545	0
C10ORF119	230.769	0	169.767	0	130.806	0.0012987	96.3532	0.0012987	160.322	0	170.801	0
C10ORF12	63.4817	0.0012987	80.9967	0	125.851	0.0012987	107.271	0.0012987	58.4933	0.0103896	74.9229	0.00519481
C10ORF120	42.0497	0.428571	40.1909	0.546753	88.1681	0.648052	57.5341	0.401299	41.8747	0.793507	56.9921	0.25974
C10ORF122	41.6977	0.45974	41.4064	0.451948	104.415	0.114286	54.4536	0.607792	49.0697	0.276623	55.5108	0.331169
C10ORF125	48.4491	0.0792208	38.7709	0.651948	92.7963	0.455844	56.4814	0.483117	51.7559	0.12987	66.3224	0.0376623
C10ORF128	45.5125	0.201299	46.1985	0.155844	99.3353	0.24026	66.9094	0.0545455	74.806	0.0025974	68.8071	0.0207792
C10ORF129	47.0206	0.0364851	41.5579	0.392245	88.46	0.71435	56.8141	0.433538	46.1491	0.458061	54.5116	0.324169
C10ORF131	48.2332	0.0857143	45.6669	0.172727	96.248	0.336364	63.3478	0.136364	47.6384	0.351948	54.161	0.414286
C10ORF136	42.1113	0.427273	41.6638	0.427273	115.724	0.0181818	60.5917	0.245454	50.4963	0.2	62.3024	0.1
C10ORF137	565.625	0	208.673	0	228.353	0	367.689	0	309.426	0	295.803	0
C10ORF140	43.1396	0.349351	38.5874	0.677922	97.8503	0.284416	75.8734	0.0025974	44.837	0.576623	55.4773	0.333766
C10ORF141	39.4648	0.742108	38.6149	0.768447	91.4605	0.546898	54.9275	0.648072	45.6779	0.510336	53.0704	0.497406
C10ORF18	49.062	0.0623377	46.2309	0.154546	103.193	0.133766	69.8502	0.025974	54.6712	0.0506494	62.2986	0.1
C10ORF2	280.233	0	174.902	0	221.941	0	145.983	0	194.891	0	207.458	0
C10ORF21	46.5023	0.155844	38.2573	0.71039	96.6111	0.32987	46.8354	0.951948	49.6854	0.245454	62.7285	0.0935065
C10ORF25	41.7747	0.450649	48.3044	0.0753247	81.7236	0.868831	70.169	0.025974	43.0788	0.702597	64.6507	0.0584416
C10ORF26	77.1071	0.0012987	67.4734	0	106.415	0.0831169	92.897	0.0012987	78.0079	0.0025974	319.152	0
C10ORF27	46.0736	0.175325	49.3394	0.0519481	111.704	0.0324675	52.0011	0.761039	50.0203	0.224675	56.2138	0.290909
C10ORF28	171.879	0	107.112	0	102.687	0.144156	140.463	0	108.997	0.0012987	156.214	0
C10ORF30	32.41	0.981818	49.0072	0.0545455	84.5836	0.792208	56.825	0.451948	43.5916	0.663636	45.7182	0.915584
C10ORF31	47.0139	0.133766	41.34	0.455844	98.2383	0.272727	58.1669	0.364935	47.0133	0.41039	55.3207	0.345454
C10ORF32	192.982	0	298.531	0	185.673	0	220.225	0	255.5	0	440.281	0
C10ORF33	85.5088	0.0012987	42.5183	0.364935	85.3722	0.764935	80.2241	0.0012987	41.9211	0.790909	131.45	0
C10ORF35	41.7512	0.451948	42.0732	0.402597	85.8901	0.745455	57.4634	0.405195	45.3657	0.545455	46.6725	0.885714
C10ORF37	49.7177	0.332589	43.3014	0.288603	92.1245	0.505181	61.2901	0.141761	51.1594	0.235993	60.0233	0.0774237
C10ORF39	73.4601	0.0012987	88.0831	0	123	0.0012987	61.0916	0.21948	50.1194	0.21948	146.236	0
C10ORF4	49.694	0.00745729	52.1574	0.0203711	104.479	0.00248741	65.6873	0.178928	59.2884	0.0258546	63.4986	0.0060556
C10ORF40	36.5682	0.835065	33.7251	0.944156	92.2414	0.480519	58.8664	0.342857	45.7315	0.505195	47.1586	0.858441
C10ORF41	54.8382	0.00909091	46.3303	0.154546	114.434	0.0220779	63.711	0.123377	62.689	0.00519481	62.4762	0.0961039
C10ORF46	60.1726	0.0025974	58.1929	0.0038961	89.6069	0.55974	63.9521	0.118182	83.2686	0.0025974	57.7945	0.22987
C10ORF47	105.601	8.43312e-07	252.039	0	116.104	0.00128268	92.0087	7.58981e-06	60.4407	0.000273233	120.108	0
C10ORF50	55.4387	0.00909091	53.3374	0.012987	129.678	0.0012987	68.3444	0.0363636	73.0269	0.0025974	73.7663	0.00519481
C10ORF51	46.991	0.133766	46.2332	0.154546	104.175	0.118182	65.205	0.0896104	47.9806	0.328571	50.9999	0.64026
C10ORF53	40.0689	0.766941	36.6907	0.979336	88.4849	0.800534	55.5175	0.611575	42.6711	0.940484	47.813	0.967935
C10ORF54	37.2569	0.81039	165.606	0	173.196	0	739.573	0	53.8956	0.0662338	145.808	0
C10ORF55	43.2548	0.348052	36.9006	0.81039	90.9911	0.507792	51.4826	0.78961	48.7927	0.290909	52.215	0.562338
C10ORF57	214.102	0	317.738	0	152.421	0	198.099	0	151.432	0	366.042	0
C10ORF58	2237.53	0	2621.28	0	2777.22	0	3258.95	0	3539.61	0	3177.39	0
C10ORF59	50.4681	0.0185251	63.6653	0.0345681	103.708	0.105526	72.8379	0.0394764	104.21	0.0424394	57.5898	0.127518
C10ORF6	606.918	0	411.15	0	359.725	0	557.827	0	263.989	0	693.533	0
C10ORF61	85.794	0.00333285	88.37	0.0313107	114.439	0.000194013	82.0644	0.0146034	70.6619	0.00702718	85.8378	1.25219e-07
C10ORF62	34.6762	0.918182	39.9242	0.564935	89.7951	0.554546	53.9158	0.648052	41.2505	0.825974	53.5739	0.467533
C10ORF64	83.3788	0.0012987	65.647	0	115.484	0.0194805	103.638	0.0012987	77.2296	0.0025974	88.7174	0
C10ORF65	48.7296	0.0714286	43.1791	0.316883	85.7179	0.749351	53.5577	0.671429	42.9405	0.711688	46.7037	0.884416
C10ORF67	41.6383	0.468831	38.9151	0.642857	78.3861	0.932468	43.7687	0.987013	55.0433	0.0441558	40.7526	0.992208
C10ORF68	53.2112	0.012987	44.7933	0.222078	92.7594	0.457143	59.0347	0.335065	51.6135	0.138961	64.241	0.0662338
C10ORF71	43.7326	0.314286	41.725	0.427273	82.6266	0.841558	49.6984	0.872727	39.2555	0.938961	46.8992	0.874026
C10ORF72	44.5254	0.092595	44.7245	0.0610705	103.058	0.0159222	58.4431	0.214492	51.5002	0.0174621	57.6213	0.207023
C10ORF73	46.5909	0.151948	37.0853	0.796104	109.292	0.0506494	109.547	0.0012987	49.2773	0.264935	68.7707	0.0220779
C10ORF75	45.6083	0.108687	46.3062	0.0469691	106.527	0.0167659	60.7735	0.109901	45.3001	0.591486	61.5854	0.0294898
C10ORF76	133.739	0.341116	112.21	0.127611	137.377	0.103306	139.358	0.157382	125.547	0.0570079	160.819	0.0986372
C10ORF78	170.19	8.43312e-07	127.126	7.58981e-06	115.45	0.0177307	100.104	0.00826531	114.297	0.000614775	133.382	4.13223e-05
C10ORF79	43.9839	0.301299	49.3749	0.0506494	111.329	0.0324675	66.3928	0.0649351	50.0807	0.224675	61.0956	0.124675
C10ORF81	42.1394	0.420779	38.577	0.679221	85.1588	0.775325	50.819	0.815584	49.8927	0.231169	50.7512	0.65974
C10ORF82	40.994	0.522078	36.3587	0.850649	84.6082	0.792208	51.6735	0.779221	39.0435	0.946753	38.4618	0.998701
C10ORF84	64.8586	0.0012987	79.9471	0	80.5235	0.88961	91.0064	0.0012987	65.6209	0.00519481	81.4464	0
C10ORF85	46.5823	0.0901746	43.9457	0.43596	100.698	0.103306	61.2657	0.153041	53.299	0.0379018	56.9452	0.154481
C10ORF88	260.74	0	151.332	0	128.929	0.0012987	174.222	0	209.247	0	239.331	0
C10ORF90	38.1466	0.746753	35.193	0.905195	83.3495	0.824675	61.0514	0.223377	36.1677	0.988312	42.8078	0.972727
C10ORF91	39.8182	0.705447	36.6047	0.941225	91.6289	0.480709	54.0767	0.704449	42.1913	0.883299	50.423	0.655658
C10ORF92	47.4368	0.118182	43.7439	0.271429	99.7709	0.228571	59.9566	0.275325	46.7268	0.432468	53.8276	0.444156
C10ORF93	39.5203	0.761491	37.3242	0.948964	85.9638	0.899279	48.8068	0.947474	46.545	0.44655	49.5469	0.864871
C10ORF95	37.9439	0.762338	32.5827	0.977922	82.8221	0.841558	49.7042	0.872727	40.8686	0.84026	43.7199	0.964935
C10ORF96	33.7968	0.953247	38.8421	0.646753	94.8649	0.377922	49.1852	0.88961	41.2294	0.828571	52.7939	0.527273
C10ORF99	47.9993	0.0935065	52.9666	0.0142857	104.056	0.118182	68.939	0.0324675	52.4215	0.11039	58.7518	0.198701
C11ORF1	235.017	0.34219	140.968	0.228032	112.781	0.133584	97.321	0.330474	144.261	0.279791	86.1606	0.0213198
C11ORF10	3417.6	0	3082.56	0	3745.99	0	2630.88	0	2552.02	0	2454.62	0
C11ORF16	33.8306	0.948052	35.4387	0.896104	65.5353	1	43.9301	0.985714	38.0149	0.968831	48.0841	0.812987
C11ORF17	223.023	0.00232166	193.903	0.00305083	218.092	0.122844	294.534	0.00405197	179.107	9.88201e-05	294.646	0.000675331
C11ORF2	822.241	0	851.965	0	711.933	0	1187.26	0	831.33	0	721.685	0
C11ORF20	37.3291	0.805195	39.7992	0.576623	74.7188	0.968831	53.3647	0.681818	40.6421	0.857143	51.8423	0.584416
C11ORF21	46.4776	0.157143	40.4658	0.522078	92.0623	0.485714	144.27	0	48.0962	0.325974	47.1314	0.85974
C11ORF24	59.7882	0.0025974	60.9324	0.0038961	123.836	0.0012987	74.2732	0.00909091	65.747	0.00519481	82.3728	0
C11ORF30	47.8301	0.0987013	44.38	0.241558	92.4512	0.471429	62.9309	0.154546	54.5883	0.0519481	69.8347	0.0116883
C11ORF31	135.376	0	92.1593	0	124.044	0.0012987	75.8701	0.0025974	77.1247	0.0025974	125.695	0
C11ORF34	40.8212	0.579663	37.5474	0.878226	87.7758	0.75409	58.5496	0.254175	46.4733	0.417959	55.2669	0.243185
C11ORF35	54.8419	0.00909091	53.4538	0.012987	110.924	0.0337662	67.2232	0.0506494	47.9821	0.328571	62.6397	0.0948052
C11ORF36	45.5351	0.0952066	44.4845	0.170771	93.3757	0.376306	57.2223	0.407341	44.3498	0.702449	57.9346	0.128926
C11ORF37	41.7144	0.455844	46.3884	0.151948	97.5192	0.3	62.5278	0.166234	45.8338	0.5	63.5834	0.0766234
C11ORF39	44.3154	0.280519	41.9633	0.407792	96.568	0.32987	54.7133	0.593507	51.0644	0.164935	53.2221	0.48961
C11ORF40	43.0627	0.354545	44.2458	0.248052	92.8529	0.453247	58.9361	0.337662	50.1499	0.216883	55.729	0.319481
C11ORF41	42.5838	0.308673	75.8922	0.361802	102.129	0.114826	57.5912	0.485816	46.0115	0.464297	58.3272	0.306636
C11ORF42	34.5048	0.925974	42.0924	0.401299	84.966	0.775325	50.0747	0.850649	48.7179	0.294805	46.1547	0.9
C11ORF44	38.1151	0.873698	43.6059	0.272073	94.5547	0.307654	54.9531	0.628187	48.4672	0.244092	53.7081	0.403832
C11ORF45	41.3676	0.487013	54.815	0.0103896	99.7563	0.231169	50.1417	0.845455	43.3502	0.679221	50.5383	0.67013
C11ORF46	383.774	0	259.676	0	212.399	0	274.815	0	238.232	0	311.264	0
C11ORF47	53.7164	0.0172449	59.0563	0.00745151	100.934	0.0923942	111.833	0.000121437	64.6289	0.000215888	86.3108	0.00219346
C11ORF48	579.657	0	258.032	0	457.297	0	443.135	0	372.92	0	399.658	0
C11ORF49	59.8187	0.0110133	66.1457	0.00386886	97.7433	0.117035	69.1417	0.00228051	66.46	0.00242931	61.2706	0.138636
C11ORF51	158.27	0	202.55	0	136.223	0	92.9804	0.0012987	253.762	0	126.286	0
C11ORF52	39.5447	0.632467	46.4229	0.151948	106.772	0.0766234	61.7725	0.2	47.8135	0.345454	55.7282	0.319481
C11ORF53	42.559	0.385714	41.2405	0.463636	93.206	0.438961	46.2916	0.967533	42.502	0.744156	65.7432	0.0493507
C11ORF54	338.876	0	343.561	0	212.44	0	318.311	0	284.334	0	358.223	0
C11ORF55	47.1215	0.0481709	43.7482	0.186288	101.648	0.076405	56.3465	0.528163	50.6676	0.132245	61.1772	0.0340707
C11ORF57	340.747	0	295.297	0	204.668	0	231.593	0	375.042	0	299.05	0
C11ORF58	131.261	3.6507e-10	208.598	0	123.653	0.0038345	128.34	9.8569e-09	206.55	2.92056e-09	182.619	0
C11ORF59	600.069	0	476.485	0	513.575	0	515.088	0	667.727	0	622.48	0
C11ORF60	126.903	0	118.872	0	162.134	0	94.0714	0.0012987	106.704	0.0012987	102.184	0
C11ORF61	164.657	0	84.1637	0	126.966	3.03592e-05	193.922	0	67.5468	3.03592e-05	136.061	0
C11ORF63	75.6965	0.0859528	94.0938	6.08403e-05	142.615	0.0212783	152.322	7.10474e-05	71.8711	0.0526579	112.32	0.000310509
C11ORF64	39.3419	0.644156	35.7459	0.883117	89.5584	0.55974	43.7987	0.987013	41.473	0.811688	51.3071	0.620779
C11ORF65	38.2587	0.74026	37.8644	0.736364	83.9789	0.806493	53.294	0.690909	49.9055	0.231169	52.103	0.566234
C11ORF66	41.0596	0.511688	39.5612	0.596104	103.023	0.136364	61.7875	0.198701	48.0353	0.327273	58.6471	0.2
C11ORF67	234.681	0	216.654	0	191.683	0	215.552	0	201.399	0	181.526	0
C11ORF68	114.193	0	95.3819	0	141.743	0	134.774	0	81.1916	0.0025974	146.097	0
C11ORF70	42.0726	0.445715	42.4699	0.476897	98.2393	0.205799	57.8418	0.450633	43.7788	0.736481	60.3254	0.0583311
C11ORF71	80.4621	0.0012987	68.1091	0	99.9948	0.220779	83.1565	0.0012987	61.3078	0.00649351	78.793	0
C11ORF72	42.9256	0.362338	36.2554	0.857143	82.8278	0.84026	51.3132	0.793507	34.8499	0.996104	49.0315	0.757143
C11ORF73	287.826	0	255.165	0	192.415	0	203.507	0	236.976	0	227.767	0
C11ORF74	49.5261	0.0506494	242.554	0	129.343	0.0012987	166.819	0	242.238	0	198.721	0
C11ORF75	112.318	0	292.735	0	166.655	0	683.134	0	1342.93	0	232.563	0
C11ORF76	41.2088	0.506472	41.0189	0.503888	88.1654	0.742108	54.6277	0.683109	43.9153	0.749515	55.0237	0.311742
C11ORF80	178.338	0	130.799	0	252.856	0	221.26	0	157.602	0	206.146	0
C11ORF82	569.795	0	334.075	0	229.616	0	129.434	0	531.094	0	212.218	0
C11ORF83	98.6321	0	96.7015	0	155.557	0	88.16	0.0012987	108.341	0.0012987	91.6102	0
C11ORF84	131.542	0	85.6613	0	114.872	0.0207792	103.117	0.0012987	112.641	0.0012987	120.289	0
C11ORF85	38.8945	0.762219	37.2791	0.899625	87.1282	0.74675	52.1401	0.795864	42.5471	0.827708	52.1836	0.611198
C11ORF86	44.4847	0.27013	42.0876	0.402597	83.3408	0.824675	51.4465	0.78961	44.5603	0.592208	49.7013	0.728571
C11ORF87	35.3593	0.88961	39.6141	0.593507	80.6979	0.888312	44.5072	0.984416	48.7731	0.293507	48.4232	0.788312
C11ORF88	35.9763	0.861039	48.5696	0.0649351	100.791	0.190909	61.0889	0.21948	44.7503	0.577922	53.272	0.485714
C11ORF9	37.1699	0.811688	39.2284	0.616883	83.248	0.827273	59.4758	0.294805	43.6274	0.65974	43.9336	0.957143
C11ORF91	39.6165	0.625974	40.6285	0.51039	98.8635	0.255844	63.582	0.12987	56.9127	0.0181818	50.9518	0.641559
C11ORF92	47.2409	0.125974	49.0071	0.0545455	93.659	0.416883	67.6483	0.0467533	46.99	0.41039	50.4989	0.671429
C12ORF10	1249.4	0	1174.72	0	1186.26	0	733.728	0	1124.27	0	789.864	0
C12ORF11	440.963	0	241.416	0	211.321	0	193.46	0	231.709	0	197.55	0
C12ORF12	38.1331	0.746753	45.5198	0.177922	101.261	0.174026	47.7443	0.92987	50.8965	0.168831	50.3357	0.681818
C12ORF23	314.57	0	357.449	0	261.309	0	496.155	0	1056.77	0	548.78	0
C12ORF24	793.647	0	530.144	0	322.672	0	247.053	0	277.88	0	494.114	0
C12ORF26	234.017	0	191.724	0	177.553	0	213.429	0	235.516	0	196.028	0
C12ORF27	37.5029	0.797403	39.1199	0.632467	96.1873	0.34026	62.7289	0.161039	41.2686	0.825974	48.8562	0.768831
C12ORF28	86.1207	0.0012987	52.0567	0.0168831	101.593	0.162338	57.7908	0.387013	55.1542	0.0428571	56.9823	0.25974
C12ORF29	284.502	0	187.594	0	150.051	0	136.838	0	172.283	0	167.4	0
C12ORF30	240.006	0	149.589	0	147.551	0.000408163	119.769	0.000215888	128.999	3.37325e-06	134.721	0
C12ORF31	353.171	0	342.615	0	177.378	0	216.915	0	417.919	0	258.017	0
C12ORF32	403.209	0	464.597	0	279.91	0	241.297	0	284.736	0	223.09	0
C12ORF33	42.2135	0.44449	42.7511	0.260698	91.823	0.531941	60.1585	0.182345	48.7401	0.231553	53.0172	0.506472
C12ORF34	58.0806	0.0038961	47.1341	0.116883	90.1604	0.535065	55.9564	0.520779	69.3912	0.0038961	57.6348	0.237662
C12ORF35	346.554	0	276.294	0	229.015	0	505.598	0	452.442	0	685.866	0
C12ORF36	47.9667	0.0935065	42.6457	0.357143	88.7993	0.606494	66.6732	0.0571429	138.392	0	55.1859	0.355844
C12ORF37	51.5116	0.0246753	42.8996	0.338961	111.994	0.0298701	60.6322	0.244156	51.0151	0.167533	62.9964	0.0896104
C12ORF39	34.3735	0.925974	40.2251	0.544156	87.2454	0.683117	59.7702	0.283117	39.7168	0.923377	54.1844	0.414286
C12ORF4	382.228	0	225.459	0	196.745	0	205.734	0	220.048	0	151.624	0
C12ORF40	44.1308	0.177946	46.358	0.0993348	97.4004	0.36564	60.8105	0.122555	46.1457	0.450421	58.2429	0.149138
C12ORF41	1285.59	0	901.079	0	838.182	0	1042.87	0	1258.62	0	1381.89	0
C12ORF42	34.0316	0.941558	36.2905	0.854545	78.7535	0.931169	65.2703	0.0883117	53.4007	0.0818182	46.3048	0.894805
C12ORF43	226.121	0	208.331	0	172.521	8.43312e-07	176.052	0	226.956	0	174.753	0
C12ORF44	361.957	0	468.84	0	457.215	0	414.178	0	346.309	0	354.704	0
C12ORF45	225.434	0	195.462	0	194.339	0	165.168	0	223.619	0	125.41	0
C12ORF47	873.109	0	638.113	0	607.598	0	605.246	0	822.035	0	1213.34	0
C12ORF48	426.79	8.43312e-07	339.393	3.03592e-05	193.568	0.0109597	135.261	0.00109293	338.836	1.3493e-05	182.481	0.00293557
C12ORF49	157.561	0	129.239	0	129.198	0.0012987	117.239	0.0012987	337.795	0	137.704	0
C12ORF5	158.002	0	313.363	0	191.999	0	135.344	0	228.476	0	112.543	0
C12ORF50	38.4605	0.835247	39.4899	0.682075	83.7371	0.853357	55.4258	0.586777	45.4917	0.576083	57.4185	0.117959
C12ORF51	466.773	0	228.71	0	224.177	0	492.245	0	257.602	0	449.629	0
C12ORF52	202.842	0	109.599	0	194.856	0	186.044	0	194.629	0	170.139	0
C12ORF53	51.102	0.0298701	45.0684	0.202597	117.756	0.00909091	65.1202	0.0922078	51.268	0.158442	65.8012	0.048052
C12ORF54	39.1266	0.658442	44.8126	0.222078	96.5651	0.32987	60.1856	0.266234	48.8692	0.285714	47.7289	0.825974
C12ORF55	44.9259	0.236364	44.535	0.236364	91.9217	0.488312	67.5603	0.048052	47.3764	0.379221	57.5554	0.245454
C12ORF56	41.1933	0.496104	40.5319	0.519481	97.7294	0.293507	56.4976	0.483117	39.9857	0.907792	52.5296	0.542857
C12ORF57	2968.7	0	1376.46	0	866.301	0	756.343	0	699.598	0	471.609	0
C12ORF59	43.3794	0.335065	46.1887	0.157143	96.5574	0.32987	63.0219	0.150649	49.3927	0.262338	56.6452	0.27013
C12ORF60	55.8488	0.000102041	43.234	0.210828	85.8363	0.834501	54.4259	0.68	47.8464	0.333649	56.7727	0.199187
C12ORF61	34.3352	0.928571	44.8482	0.21948	82.446	0.848052	55.4099	0.549351	40.3704	0.884416	52.0525	0.571429
C12ORF62	260.428	0	245.458	0	239.501	0	222.233	0	149.622	0	238.619	0
C12ORF63	35.8292	0.868831	34.2389	0.936364	90.7508	0.514286	59.9661	0.275325	44.2737	0.61948	54.4871	0.396104
C12ORF64	43.3646	0.162805	44.2497	0.0782222	97.1564	0.104708	58.9153	0.15464	47.5252	0.231685	55.9989	0.192622
C12ORF65	244.539	0	109.076	0	243.874	0	217.919	0	161.94	0	185.212	0
C12ORF66	70.4482	0.0012987	48.5826	0.0636364	96.0621	0.345454	66.1221	0.0675325	62.0523	0.00519481	62.5969	0.0961039
C12ORF67	45.5429	0.2	45.6844	0.171429	103.87	0.119481	61.849	0.198701	51.1579	0.162338	64.9463	0.0571429
C12ORF68	49.8038	0.0454546	64.4816	0	93.0891	0.445454	71.3454	0.0207792	53.1097	0.087013	58.8276	0.196104
C12ORF69	40.705	0.555844	40.5423	0.518182	97.1086	0.315584	57.5067	0.401299	44.7834	0.577922	53.2907	0.483117
C12ORF71	44.655	0.25974	43.5277	0.285714	93.7904	0.411688	59.1095	0.328571	50.6475	0.187013	59.7337	0.164935
C12ORF72	36.3046	0.845455	37.7946	0.741558	96.6082	0.32987	53.4003	0.679221	35.416	0.990909	48.0114	0.816883
C12ORF73	70.0112	0.0012987	47.8938	0.0896104	101.048	0.184416	70.9792	0.0207792	59.8481	0.00779221	63.7287	0.0753247
C12ORF74	38.8729	0.681818	45.9449	0.162338	109.291	0.0506494	52.6654	0.727273	46.3215	0.468831	49.2837	0.745455
C12ORF76	135.899	0	148.09	0	126.039	0.00413223	247.706	0	109.55	3.37325e-06	206.423	0
C12ORF77	83.0863	0.0012987	97.9634	0	132.354	0.0012987	64.1998	0.114286	57.3958	0.0168831	61.103	0.123377
C12ORF8	60.8581	0.0025974	55.5917	0.00909091	95.3526	0.364935	64.6438	0.103896	51.7301	0.12987	61.5238	0.114286
C13ORF1	86.6602	0.0012987	189.946	0	104.944	0.103896	77.3082	0.0025974	169.934	0	82.6336	0
C13ORF15	1963.51	0	1744.99	0	714.874	0	1417.18	0	1541.48	0	388.727	0
C13ORF16	43.3606	0.336364	43.238	0.315584	101.988	0.158442	69.6512	0.0272727	56.5752	0.0220779	56.0426	0.301299
C13ORF18	1220.62	0	61.2465	2.10828e-05	94.6292	0.310718	215.135	0	1227.75	0	2238.51	0
C13ORF23	533.989	4.29502e-05	549.203	0.0424264	138.462	0.036	219.291	0.00287697	527.005	0.0450884	384.531	0.0282231
C13ORF25	225.017	0	118.311	0	167.581	0	111.081	0.0012987	90.603	0.0025974	167.612	0
C13ORF26	45.4924	0.167748	42.7282	0.273032	100.282	0.129587	51.7574	0.862358	49.8838	0.114826	55.8298	0.199187
C13ORF27	839.263	0	567.077	0	262.512	0	284.019	0	562.561	0	362.577	0
C13ORF28	37.1126	0.811688	35.7144	0.884416	85.4382	0.757143	47.1816	0.945454	38.1757	0.967533	38.8317	0.998701
C13ORF29	46.4545	0.15974	40.7601	0.505195	100.177	0.212987	67.9135	0.0441558	47.2156	0.388312	56.6811	0.267533
C13ORF3	505.552	0	195.145	0	225.899	0	112.421	0.0012987	107.694	0.0012987	168.653	0
C13ORF30	37.5677	0.794805	33.3496	0.953247	85.1125	0.775325	50.6228	0.824675	39.192	0.942857	43.6198	0.964935
C13ORF31	92.7975	0	75.4126	0	92.3172	0.476623	98.9583	0.0012987	42.8629	0.712987	58.746	0.198701
C13ORF33	40.5691	0.564935	36.3215	0.850649	94.8578	0.379221	55.9685	0.519481	48.4385	0.314286	47.4741	0.838961
C13ORF34	803.625	0	386.825	0	366.942	0	309.373	0	607.939	0	362.41	0
C13ORF35	35.7049	0.872727	38.8149	0.649351	95.3106	0.366234	59.5623	0.292208	40.5797	0.864935	50.4555	0.674026
C13ORF36	39.4088	0.641559	45.7427	0.17013	87.7343	0.666234	59.8487	0.277922	45.7242	0.506494	51.2704	0.622078
C13ORF37	705.228	0	475.511	0	237.711	0	254.187	0	571.052	0	389.117	0
C13ORF39	35.1787	0.9	37.4207	0.768831	76.1273	0.957143	48.9887	0.894805	42.0609	0.781818	50.8546	0.651948
C13ORF7	343.455	0	188.791	0	198.615	0	173.974	0	239.837	0	284.361	0
C14ORF1	37.3699	0.801299	39.7441	0.585714	75.0149	0.966234	48.7099	0.905195	45.0047	0.57013	44.7303	0.944156
C14ORF100	318.165	0	256.303	0	150.05	0	245.313	0	355.114	0	317.593	0
C14ORF101	87.3421	0	61.3694	0.0038961	120.593	0.00519481	113.667	0.0012987	63.9382	0.00519481	91.254	0
C14ORF102	231.257	0	209.762	0	377.47	0	309.868	0	205.078	0	272.65	0
C14ORF104	457.086	0	128.782	0	146.562	0	103.613	0.0012987	170.296	0	191.219	0
C14ORF105	38.3266	0.578471	37.8641	0.610052	86.1029	0.733645	54.634	0.608904	47.4732	0.439605	60.0515	0.303592
C14ORF106	1934.36	0	1616.93	0	683.722	0	741.77	0	1153.58	0	1228.16	0
C14ORF109	366.441	0	338.888	0	237.846	0	268.891	0	359.411	0	361.037	0
C14ORF11	96.0431	0	114.822	0	92.8803	0.453247	95.4662	0.0012987	111.501	0.0012987	139.324	0
C14ORF112	850.307	0	665.989	0	419.612	0	424.365	0	909.643	0	597.125	0
C14ORF115	46.1278	0.174026	43.4646	0.290909	101.577	0.162338	63.4827	0.132467	44.769	0.577922	54.4441	0.401299
C14ORF118	73.3395	3.37325e-06	63.0293	7.58981e-06	94.729	0.302581	86.0965	3.37325e-06	69.4307	3.03592e-05	93.2032	0
C14ORF119	40.8332	0.537662	38.9046	0.642857	87.0587	0.68961	60.2426	0.261039	44.9779	0.572727	52.2402	0.561039
C14ORF121	59.8997	0.0025974	60.518	0.0038961	120.352	0.00519481	94.314	0.0012987	65.799	0.00519481	93.0085	0
C14ORF124	74.7786	0.0012987	86.4726	0	89.3855	0.572727	96.2429	0.0012987	90.1527	0.0025974	91.534	0
C14ORF125	61.2996	0.0012987	52.0542	0.0168831	112.604	0.0298701	72.4188	0.012987	56.7764	0.0194805	68.6224	0.0233766
C14ORF126	107.045	0	69.0377	0	112.667	0.0298701	81.451	0.0012987	99.0872	0.0012987	112.793	0
C14ORF128	45.1403	0.220779	48.0108	0.0857143	95.8101	0.357143	56.3109	0.48961	44.7711	0.577922	62.6942	0.0948052
C14ORF129	218.373	0	184.868	0	156.429	0	134.694	8.43312e-07	277.798	0	193.297	0
C14ORF131	444.329	0	308.788	0	401.315	0	399.679	0	422.356	0	394.579	0
C14ORF132	139.373	0	295.296	0	129	0.0012987	302.79	0	393.191	0	502.649	0
C14ORF133	194.743	0	141.239	0	177.85	0	170.817	0	142.762	0	179.63	0
C14ORF135	732.354	0	494.966	0	286.096	0	574.59	0	553.971	0	680.55	0
C14ORF138	285.429	0.144957	242.246	0.143777	162.774	0.13912	169.231	0.0676085	268.951	0.157115	297.573	0.147336
C14ORF139	118.724	0.0699477	202.295	0.0379018	175.541	0.0282417	217.929	0.0820914	209.8	0.0610229	318.173	0.443266
C14ORF142	573.606	0	298.651	0	261.176	0	315.011	0	424.224	0	286.418	0
C14ORF143	144.963	0.00273992	95.4037	0.0357868	131.379	0.0125519	81.2356	0.138324	141.066	0.0307649	113.346	0.0337325
C14ORF144	44.8243	0.312769	45.3176	0.12565	98.9546	0.175355	61.0917	0.18313	50.7765	0.310718	60.7221	0.0890749
C14ORF145	194.274	0	223.964	0	118.487	0.00909091	130.818	0	213.304	0	92.3337	0
C14ORF147	217.934	0	213.174	0	130.37	0.0012987	104.445	0.0012987	150.167	0	186.586	0
C14ORF148	35.1448	0.903896	37.4675	0.767532	81.4942	0.872727	55.9657	0.519481	37.8735	0.971429	54.2695	0.409091
C14ORF149	93.6484	8.43312e-07	98.6097	0	114.714	0.00115449	83.952	3.37325e-06	66.9847	3.03592e-05	69.4953	0.000570079
C14ORF153	729.843	0.0162936	621.788	0.425114	843.045	0.0531295	1413.61	0.0689796	493.629	0.0510339	978.521	0.14594
C14ORF156	2629.92	0	2316.32	0	1331.19	0	1081.43	0	2637.51	0	1256.41	0
C14ORF159	676.054	0	629.219	0	438.898	0	1159.79	0	208.581	0	959.177	0
C14ORF162	47.522	0.111688	40.9033	0.494805	91.7345	0.492208	63.7477	0.123377	50.4426	0.203896	52.705	0.532467
C14ORF165	37.7355	0.783117	32.8135	0.971429	81.0999	0.876623	62.7004	0.161039	39.1401	0.944156	52.1469	0.564935
C14ORF166	2395.76	0	1862.72	0	980.65	0	1147	0	1960.14	0	1110.17	0
C14ORF166B	41.6206	0.469317	38.9301	0.726968	89.8662	0.644796	55.9685	0.550599	46.8072	0.442044	49.8331	0.557956
C14ORF167	276.189	0	264.076	0	181.196	0	167.69	0	151.68	0	294.1	0
C14ORF169	520.689	0	293.001	0	268.44	0	165.543	0	486.441	0	348.037	0
C14ORF173	439.27	0.0544072	346.797	0.271116	907.429	0.0350953	665.179	0.0610229	202.763	0.166997	577.48	0.111736
C14ORF174	76.5546	0.0012987	81.9458	0	155.075	0	92.5034	0.0012987	84.1483	0.0025974	105.876	0
C14ORF176	37.0623	0.811688	35.8504	0.879221	90.4968	0.523377	58.5172	0.346753	42.4316	0.749351	54.4791	0.396104
C14ORF177	39.6144	0.625974	36.1829	0.861039	79.1436	0.925974	51.6494	0.78052	52.0406	0.122078	44.4039	0.949351
C14ORF178	44.5544	0.267533	48.4443	0.0727273	89.8911	0.546753	54.1585	0.624675	47.9281	0.335065	54.0025	0.427273
C14ORF179	93.2871	0	136	0	141.51	0	129.887	0	129.895	0	165.684	0
C14ORF180	48.0841	0.0896104	40.3543	0.532467	83.777	0.812987	60.8004	0.24026	46.2909	0.471429	58.3826	0.209091
C14ORF181	86.1838	0.0012987	78.1308	0	106.226	0.0857143	158.135	0	59.9369	0.00779221	111.88	0
C14ORF182	49.8815	0.0454546	44.0575	0.255844	114.342	0.0233766	58.2824	0.361039	56.1261	0.0298701	58.679	0.2
C14ORF183	35.3791	0.887013	35.2521	0.901299	84.3025	0.798701	49.7093	0.872727	35.9366	0.98961	45.1075	0.933766
C14ORF184	43.762	0.311688	44.7673	0.223377	101.445	0.17013	61.723	0.202597	52.1282	0.122078	63.3596	0.0805195
C14ORF19	64.0481	0.225408	61.9292	0.445715	102.378	0.0858163	78.878	0.428714	70.535	0.394549	72.2121	0.466804
C14ORF2	482.971	0	545.376	0	332.646	0	291.601	0	666.157	0	416.588	0
C14ORF21	69.1368	0.0012987	54.147	0.0116883	119.781	0.00519481	86.9113	0.0012987	63.4787	0.00519481	74.9464	0.00519481
C14ORF23	39.2177	0.654545	41.253	0.462338	89.2809	0.575325	57.2291	0.416883	51.5853	0.14026	50.0998	0.697403
C14ORF28	114.251	0	90.7505	0	123.364	0.0012987	127.845	0	84.6985	0.0025974	149.438	0
C14ORF32	1048.93	0	654.507	0	306.272	0	368.558	0	833.672	0	533.831	0
C14ORF37	60.7076	6.83083e-05	90.3198	0	98.9523	0.139694	62.7064	0.100958	177.529	0	72.8599	0.000485748
C14ORF38	42.818	0.372727	54.0221	0.0116883	85.491	0.754545	55.6183	0.538961	54.7541	0.0493507	53.6297	0.462338
C14ORF39	43.0912	0.394549	40.6681	0.559176	94.2439	0.423917	56.4647	0.520563	43.8962	0.715331	53.3678	0.546898
C14ORF4	486.982	0	1689.71	0	1013.52	0	879.599	0	564.087	0	1248.64	0
C14ORF43	122.375	0.142019	224.882	0.105913	158.661	0.0578054	140.192	0.0952531	91.0574	0.0118508	198.36	0.162162
C14ORF45	72.4878	0.000121437	146.251	0	123.665	0.00186288	128.639	8.43312e-07	145.789	3.37325e-06	160.501	0
C14ORF48	44.517	0.268831	44.902	0.214286	98.3504	0.271429	63.2007	0.144156	48.1386	0.325974	60.4509	0.142857
C14ORF49	46.4378	0.161039	64.2685	0	97.7224	0.293507	77.2587	0.0025974	61.5951	0.00519481	73.3611	0.00649351
C14ORF50	37.8583	0.767532	38.0713	0.723377	82.004	0.861039	47.4254	0.938961	41.6024	0.807792	50.0887	0.698701
C14ORF53	42.3723	0.343265	37.9945	0.849819	102.596	0.0868958	57.2266	0.417959	46.7403	0.380826	53.833	0.425114
C14ORF56	37.6404	0.78961	36.1036	0.866234	77.821	0.936364	53.1191	0.701299	36.4143	0.988312	41.1114	0.98961
C14ORF64	43.0031	0.358442	36.1884	0.861039	87.6817	0.67013	53.13	0.7	41.6097	0.807792	46.1381	0.9
C14ORF65	43.955	0.362908	35.0336	0.902513	85.4624	0.749515	50.2644	0.783227	47.7886	0.380826	52.2688	0.59383
C14ORF68	48.3289	0.0818182	44.1098	0.253247	100.387	0.205195	59.8809	0.277922	48.7563	0.293507	57.1191	0.254545
C14ORF70	34.7442	0.916883	34.802	0.920779	88.5439	0.616883	52.6384	0.727273	48.9572	0.279221	46.0847	0.9
C14ORF72	42.2848	0.407792	40.3775	0.52987	96.5519	0.32987	58.4241	0.351948	50.345	0.209091	69.7657	0.0116883
C14ORF73	38.1755	0.817655	39.6539	0.666351	80.3983	0.978947	53.8447	0.718263	42.0286	0.905923	56.9919	0.209986
C14ORF78	38.8012	0.877445	39.7972	0.759899	96.2361	0.208506	56.8794	0.426295	45.296	0.589997	55.072	0.219804
C14ORF79	45.0389	0.223377	72.219	0	96.7718	0.328571	63.998	0.116883	48.3227	0.319481	110.419	0
C14ORF80	207.148	0	149.485	0	334.817	0	151.017	0	164.501	0	218.774	0
C14ORF82	118.093	0	95.402	0	209.273	0	284.729	0	114.859	0.0012987	193.711	0
C14ORF85	3872.78	0	3094.36	0	4407.8	0	7514.39	0	2740.32	0	5729.2	0
C14ORF93	335.099	0	331.764	0	254.391	0	451.033	0	364.198	0	570.883	0
C15ORF17	147.817	0	123.818	0	160.722	0	229.651	0	182.871	0	206.154	0
C15ORF2	40.6011	0.564935	37.0097	0.8	87.3298	0.677922	55.4535	0.546753	42.1237	0.776623	44.8693	0.944156
C15ORF20	46.1181	0.174026	42.5457	0.362338	78.8331	0.931169	52.1988	0.750649	46.8316	0.418182	57.5217	0.245454
C15ORF21	68.8607	0.127049	64.1062	0.0139859	104.555	0.0356131	65.9709	0.0903826	74.4555	0.00168949	73.8927	0.00659021
C15ORF23	275.389	0	163.743	0	139.724	8.43312e-07	107.407	3.37325e-06	212.703	0	136.347	0
C15ORF24	1046.92	0	1329.03	0	515.039	0	1005.55	0	1708.38	0	946.199	0
C15ORF26	43.7989	0.31039	47.3072	0.109091	95.3837	0.364935	49.0469	0.893506	45.0127	0.567532	53.6066	0.464935
C15ORF27	42.4053	0.4	41.5679	0.437662	93.5455	0.427273	53.0624	0.702597	42.7857	0.722078	47.9955	0.816883
C15ORF28	83.3284	0.0012987	95.7792	0	136.44	0	271.502	0	73.5594	0.0025974	121.442	0
C15ORF29	152.857	0	185.003	0	130.996	0.0012987	150.709	0	104.86	0.0012987	195.147	0
C15ORF32	48.9938	0.0623377	40.9481	0.492208	110.401	0.0376623	60.281	0.261039	53.1023	0.087013	55.7309	0.319481
C15ORF33	42.1312	0.425974	41.9701	0.407792	98.7237	0.261039	56.0445	0.515584	48.5525	0.309091	53.3762	0.474026
C15ORF34	39.6758	0.622078	43.3129	0.305195	69.6231	0.994805	61.0909	0.21948	52.7411	0.0987013	45.7001	0.916883
C15ORF37	37.812	0.774026	43.0771	0.322078	94.9532	0.376623	56.0763	0.512987	43.7603	0.646753	52.8066	0.525974
C15ORF38	42.7816	0.372727	44.6056	0.235065	99.8164	0.227273	55.0966	0.563636	44.1214	0.628571	59.3156	0.181818
C15ORF39	208.154	0	424.342	0	220.751	0	298.077	0	69.8916	0.0038961	155.474	0
C15ORF40	136.014	0	111.204	0	133.071	0.0012987	126.725	0	87.4544	0.0025974	111.98	0
C15ORF41	135.783	0	73.593	0	113.529	0.0285714	70.2678	0.025974	160.032	0	86.8551	0
C15ORF42	182.617	0	123.682	0	129.923	0.0012987	72.0977	0.0142857	99.5991	0.0012987	76.0739	0.0025974
C15ORF43	43.8302	0.368461	45.3363	0.223668	98.0228	0.158843	57.8781	0.386515	43.1517	0.712383	55.3683	0.428714
C15ORF44	106.174	7.58104e-05	83.5638	0.000279847	115.94	0.0204703	84.6314	0.000661306	104.921	0.000193344	102.934	0.000570414
C15ORF48	42.8262	0.441716	41.4345	0.454297	89.6178	0.665634	57.8594	0.277176	48.67	0.208506	57.0702	0.132326
C15ORF49	43.8848	0.305195	45.2211	0.192208	95.1856	0.368831	52.6734	0.727273	52.396	0.111688	53.0267	0.507792
[truncated: 32,603 more rows]
